# Supplementary material for: Global meta‐analysis reveals the drivers of gut microbiome variation across vertebrates
Source: IMetaOmics. 2024 Oct 4;1(2):e35. doi: 10.1002/imo2.35 (PMC12806492; doi:10.1002/imo2.35)
Supplement: Supplementary file 2 — Table S1: Host samples and corresponding information for gut bacterial community 16S rRNA gene sequencing samples recovered from global vertebrates. Table S2: Corresponding information on body size and intestinal length of the 100 hosts collected. Table S3: Statistical data on the Alpha diversity of vertebrate gut microbes collected in different years. Table S4: Permutational multivariate analysis of variance (PERMANOVA). Table S5: Topological properties of the co‐occurrence network of different climate regions at the OTU level. Table S6: Corresponding information for metagenomically sequenced samples of vertebrate gut bacterial communities worldwide and soil metagenomically sequenced samples. Table S7: Risk levels of 1426 ARGs identified using ARG‐ranker. Table S8: The percentage of each risk level in each sample. Table S9: Details of potential ARG hosts and the corresponding ARG subtypes they harbored. Table S10: Detailed information on sequencing details of 6508 samples from 113 vertebrate species. [file IMO2-1-e35-s002.xls]

## Sheet: S1
Table S1 Host samples and corresponding information for gut bacterial community 16S rRNA gene sequencing samples recovered from global vertebrates.
Title	Run Accession	Host	Binomial name	Diet	Class	Order	Captivity status	Habitat type	Endangered status	Continent	Country	16S rRNA	Primers Name	Primer sequence	Source	Location	latitude	longitude	Climatic region	Temperature(°C)	Year of collection
A comparative study of gut microbiomes in captive nocturnal strepsirrhines	SRR9003080	Grey mouse lemur	Microcebus murinus	Omnivorous	Mammalia	Primates	Captive	Terrestrial	LC	North America	USA	V4	515F-806R	515 forward (5′-GTGYCAGCMGCCGCGGTAA-3′) and 806 reverse (5′-GGACTACNVGGGTWTCTAAT-3′),	Bornbusch et al., 2019	Duke Lemur Center, North Carolina, USA	36.001	-78.939	Subtropical	14.525	2016
A comparative study of gut microbiomes in captive nocturnal strepsirrhines	SRR9003084	Grey mouse lemur	Microcebus murinus	Omnivorous	Mammalia	Primates	Captive	Terrestrial	LC	North America	USA	V4	515F-806R	515 forward (5′-GTGYCAGCMGCCGCGGTAA-3′) and 806 reverse (5′-GGACTACNVGGGTWTCTAAT-3′),	Bornbusch et al., 2019	Duke Lemur Center, North Carolina, USA	36.001	-78.939	Subtropical	14.525	2016
A comparative study of gut microbiomes in captive nocturnal strepsirrhines	SRR9003085	Grey mouse lemur	Microcebus murinus	Omnivorous	Mammalia	Primates	Captive	Terrestrial	LC	North America	USA	V4	515F-806R	515 forward (5′-GTGYCAGCMGCCGCGGTAA-3′) and 806 reverse (5′-GGACTACNVGGGTWTCTAAT-3′),	Bornbusch et al., 2019	Duke Lemur Center, North Carolina, USA	36.001	-78.939	Subtropical	14.525	2016
A comparative study of gut microbiomes in captive nocturnal strepsirrhines	SRR9003086	Grey mouse lemur	Microcebus murinus	Omnivorous	Mammalia	Primates	Captive	Terrestrial	LC	North America	USA	V4	515F-806R	515 forward (5′-GTGYCAGCMGCCGCGGTAA-3′) and 806 reverse (5′-GGACTACNVGGGTWTCTAAT-3′),	Bornbusch et al., 2019	Duke Lemur Center, North Carolina, USA	36.001	-78.939	Subtropical	14.525	2016
A comparative study of gut microbiomes in captive nocturnal strepsirrhines	SRR9003087	Grey mouse lemur	Microcebus murinus	Omnivorous	Mammalia	Primates	Captive	Terrestrial	LC	North America	USA	V4	515F-806R	515 forward (5′-GTGYCAGCMGCCGCGGTAA-3′) and 806 reverse (5′-GGACTACNVGGGTWTCTAAT-3′),	Bornbusch et al., 2019	Duke Lemur Center, North Carolina, USA	36.001	-78.939	Subtropical	14.525	2016
A comparative study of gut microbiomes in captive nocturnal strepsirrhines	SRR9003088	Grey mouse lemur	Microcebus murinus	Omnivorous	Mammalia	Primates	Captive	Terrestrial	LC	North America	USA	V4	515F-806R	515 forward (5′-GTGYCAGCMGCCGCGGTAA-3′) and 806 reverse (5′-GGACTACNVGGGTWTCTAAT-3′),	Bornbusch et al., 2019	Duke Lemur Center, North Carolina, USA	36.001	-78.939	Subtropical	14.525	2016
A comparative study of gut microbiomes in captive nocturnal strepsirrhines	SRR9003089	Grey mouse lemur	Microcebus murinus	Omnivorous	Mammalia	Primates	Captive	Terrestrial	LC	North America	USA	V4	515F-806R	515 forward (5′-GTGYCAGCMGCCGCGGTAA-3′) and 806 reverse (5′-GGACTACNVGGGTWTCTAAT-3′),	Bornbusch et al., 2019	Duke Lemur Center, North Carolina, USA	36.001	-78.939	Subtropical	14.525	2016
A comparative study of gut microbiomes in captive nocturnal strepsirrhines	SRR9003090	Grey mouse lemur	Microcebus murinus	Omnivorous	Mammalia	Primates	Captive	Terrestrial	LC	North America	USA	V4	515F-806R	515 forward (5′-GTGYCAGCMGCCGCGGTAA-3′) and 806 reverse (5′-GGACTACNVGGGTWTCTAAT-3′),	Bornbusch et al., 2019	Duke Lemur Center, North Carolina, USA	36.001	-78.939	Subtropical	14.525	2016
A comparative study of gut microbiomes in captive nocturnal strepsirrhines	SRR9003091	Grey mouse lemur	Microcebus murinus	Omnivorous	Mammalia	Primates	Captive	Terrestrial	LC	North America	USA	V4	515F-806R	515 forward (5′-GTGYCAGCMGCCGCGGTAA-3′) and 806 reverse (5′-GGACTACNVGGGTWTCTAAT-3′),	Bornbusch et al., 2019	Duke Lemur Center, North Carolina, USA	36.001	-78.939	Subtropical	14.525	2016
A comparative study of gut microbiomes in captive nocturnal strepsirrhines	SRR9003092	Grey mouse lemur	Microcebus murinus	Omnivorous	Mammalia	Primates	Captive	Terrestrial	LC	North America	USA	V4	515F-806R	515 forward (5′-GTGYCAGCMGCCGCGGTAA-3′) and 806 reverse (5′-GGACTACNVGGGTWTCTAAT-3′),	Bornbusch et al., 2019	Duke Lemur Center, North Carolina, USA	36.001	-78.939	Subtropical	14.525	2016
A comparative study of gut microbiomes in captive nocturnal strepsirrhines	SRR9003095	Grey mouse lemur	Microcebus murinus	Omnivorous	Mammalia	Primates	Captive	Terrestrial	LC	North America	USA	V4	515F-806R	515 forward (5′-GTGYCAGCMGCCGCGGTAA-3′) and 806 reverse (5′-GGACTACNVGGGTWTCTAAT-3′),	Bornbusch et al., 2019	Duke Lemur Center, North Carolina, USA	36.001	-78.939	Subtropical	14.525	2016
A comparative study of gut microbiomes in captive nocturnal strepsirrhines	SRR9003096	Grey mouse lemur	Microcebus murinus	Omnivorous	Mammalia	Primates	Captive	Terrestrial	LC	North America	USA	V4	515F-806R	515 forward (5′-GTGYCAGCMGCCGCGGTAA-3′) and 806 reverse (5′-GGACTACNVGGGTWTCTAAT-3′),	Bornbusch et al., 2019	Duke Lemur Center, North Carolina, USA	36.001	-78.939	Subtropical	14.525	2016
A comparative study of gut microbiomes in captive nocturnal strepsirrhines	SRR9003099	Grey mouse lemur	Microcebus murinus	Omnivorous	Mammalia	Primates	Captive	Terrestrial	LC	North America	USA	V4	515F-806R	515 forward (5′-GTGYCAGCMGCCGCGGTAA-3′) and 806 reverse (5′-GGACTACNVGGGTWTCTAAT-3′),	Bornbusch et al., 2019	Duke Lemur Center, North Carolina, USA	36.001	-78.939	Subtropical	14.525	2016
A comparative study of gut microbiomes in captive nocturnal strepsirrhines	SRR9003105	Grey mouse lemur	Microcebus murinus	Omnivorous	Mammalia	Primates	Captive	Terrestrial	LC	North America	USA	V4	515F-806R	515 forward (5′-GTGYCAGCMGCCGCGGTAA-3′) and 806 reverse (5′-GGACTACNVGGGTWTCTAAT-3′),	Bornbusch et al., 2019	Duke Lemur Center, North Carolina, USA	36.001	-78.939	Subtropical	14.525	2016
A comparative study of gut microbiomes in captive nocturnal strepsirrhines	SRR9003106	Grey mouse lemur	Microcebus murinus	Omnivorous	Mammalia	Primates	Captive	Terrestrial	LC	North America	USA	V4	515F-806R	515 forward (5′-GTGYCAGCMGCCGCGGTAA-3′) and 806 reverse (5′-GGACTACNVGGGTWTCTAAT-3′),	Bornbusch et al., 2019	Duke Lemur Center, North Carolina, USA	36.001	-78.939	Subtropical	14.525	2016
A comparative study of gut microbiomes in captive nocturnal strepsirrhines	SRR9003107	Grey mouse lemur	Microcebus murinus	Omnivorous	Mammalia	Primates	Captive	Terrestrial	LC	North America	USA	V4	515F-806R	515 forward (5′-GTGYCAGCMGCCGCGGTAA-3′) and 806 reverse (5′-GGACTACNVGGGTWTCTAAT-3′),	Bornbusch et al., 2019	Duke Lemur Center, North Carolina, USA	36.001	-78.939	Subtropical	14.525	2016
A comparative study of gut microbiomes in captive nocturnal strepsirrhines	SRR9003108	Grey mouse lemur	Microcebus murinus	Omnivorous	Mammalia	Primates	Captive	Terrestrial	LC	North America	USA	V4	515F-806R	515 forward (5′-GTGYCAGCMGCCGCGGTAA-3′) and 806 reverse (5′-GGACTACNVGGGTWTCTAAT-3′),	Bornbusch et al., 2019	Duke Lemur Center, North Carolina, USA	36.001	-78.939	Subtropical	14.525	2016
A comparative study of gut microbiomes in captive nocturnal strepsirrhines	SRR9003109	Grey mouse lemur	Microcebus murinus	Omnivorous	Mammalia	Primates	Captive	Terrestrial	LC	North America	USA	V4	515F-806R	515 forward (5′-GTGYCAGCMGCCGCGGTAA-3′) and 806 reverse (5′-GGACTACNVGGGTWTCTAAT-3′),	Bornbusch et al., 2019	Duke Lemur Center, North Carolina, USA	36.001	-78.939	Subtropical	14.525	2016
A comparative study of gut microbiomes in captive nocturnal strepsirrhines	SRR9003110	Grey mouse lemur	Microcebus murinus	Omnivorous	Mammalia	Primates	Captive	Terrestrial	LC	North America	USA	V4	515F-806R	515 forward (5′-GTGYCAGCMGCCGCGGTAA-3′) and 806 reverse (5′-GGACTACNVGGGTWTCTAAT-3′),	Bornbusch et al., 2019	Duke Lemur Center, North Carolina, USA	36.001	-78.939	Subtropical	14.525	2016
A comparative study of gut microbiomes in captive nocturnal strepsirrhines	SRR9003111	Grey mouse lemur	Microcebus murinus	Omnivorous	Mammalia	Primates	Captive	Terrestrial	LC	North America	USA	V4	515F-806R	515 forward (5′-GTGYCAGCMGCCGCGGTAA-3′) and 806 reverse (5′-GGACTACNVGGGTWTCTAAT-3′),	Bornbusch et al., 2019	Duke Lemur Center, North Carolina, USA	36.001	-78.939	Subtropical	14.525	2016
A comparative study of gut microbiomes in captive nocturnal strepsirrhines	SRR9003112	Grey mouse lemur	Microcebus murinus	Omnivorous	Mammalia	Primates	Captive	Terrestrial	LC	North America	USA	V4	515F-806R	515 forward (5′-GTGYCAGCMGCCGCGGTAA-3′) and 806 reverse (5′-GGACTACNVGGGTWTCTAAT-3′),	Bornbusch et al., 2019	Duke Lemur Center, North Carolina, USA	36.001	-78.939	Subtropical	14.525	2016
A comparative study of gut microbiomes in captive nocturnal strepsirrhines	SRR9003113	Grey mouse lemur	Microcebus murinus	Omnivorous	Mammalia	Primates	Captive	Terrestrial	LC	North America	USA	V4	515F-806R	515 forward (5′-GTGYCAGCMGCCGCGGTAA-3′) and 806 reverse (5′-GGACTACNVGGGTWTCTAAT-3′),	Bornbusch et al., 2019	Duke Lemur Center, North Carolina, USA	36.001	-78.939	Subtropical	14.525	2016
A comparative study of gut microbiomes in captive nocturnal strepsirrhines	SRR9003114	Grey mouse lemur	Microcebus murinus	Omnivorous	Mammalia	Primates	Captive	Terrestrial	LC	North America	USA	V4	515F-806R	515 forward (5′-GTGYCAGCMGCCGCGGTAA-3′) and 806 reverse (5′-GGACTACNVGGGTWTCTAAT-3′),	Bornbusch et al., 2019	Duke Lemur Center, North Carolina, USA	36.001	-78.939	Subtropical	14.525	2016
A comparative study of gut microbiomes in captive nocturnal strepsirrhines	SRR9003115	Grey mouse lemur	Microcebus murinus	Omnivorous	Mammalia	Primates	Captive	Terrestrial	LC	North America	USA	V4	515F-806R	515 forward (5′-GTGYCAGCMGCCGCGGTAA-3′) and 806 reverse (5′-GGACTACNVGGGTWTCTAAT-3′),	Bornbusch et al., 2019	Duke Lemur Center, North Carolina, USA	36.001	-78.939	Subtropical	14.525	2016
A comparative study of gut microbiomes in captive nocturnal strepsirrhines	SRR9003116	Grey mouse lemur	Microcebus murinus	Omnivorous	Mammalia	Primates	Captive	Terrestrial	LC	North America	USA	V4	515F-806R	515 forward (5′-GTGYCAGCMGCCGCGGTAA-3′) and 806 reverse (5′-GGACTACNVGGGTWTCTAAT-3′),	Bornbusch et al., 2019	Duke Lemur Center, North Carolina, USA	36.001	-78.939	Subtropical	14.525	2016
A comparative study of gut microbiomes in captive nocturnal strepsirrhines	SRR9003117	Grey mouse lemur	Microcebus murinus	Omnivorous	Mammalia	Primates	Captive	Terrestrial	LC	North America	USA	V4	515F-806R	515 forward (5′-GTGYCAGCMGCCGCGGTAA-3′) and 806 reverse (5′-GGACTACNVGGGTWTCTAAT-3′),	Bornbusch et al., 2019	Duke Lemur Center, North Carolina, USA	36.001	-78.939	Subtropical	14.525	2016
A comparative study of gut microbiomes in captive nocturnal strepsirrhines	SRR9003118	Grey mouse lemur	Microcebus murinus	Omnivorous	Mammalia	Primates	Captive	Terrestrial	LC	North America	USA	V4	515F-806R	515 forward (5′-GTGYCAGCMGCCGCGGTAA-3′) and 806 reverse (5′-GGACTACNVGGGTWTCTAAT-3′),	Bornbusch et al., 2019	Duke Lemur Center, North Carolina, USA	36.001	-78.939	Subtropical	14.525	2016
A comparative study of gut microbiomes in captive nocturnal strepsirrhines	SRR9003119	Grey mouse lemur	Microcebus murinus	Omnivorous	Mammalia	Primates	Captive	Terrestrial	LC	North America	USA	V4	515F-806R	515 forward (5′-GTGYCAGCMGCCGCGGTAA-3′) and 806 reverse (5′-GGACTACNVGGGTWTCTAAT-3′),	Bornbusch et al., 2019	Duke Lemur Center, North Carolina, USA	36.001	-78.939	Subtropical	14.525	2016
A comparative study of gut microbiomes in captive nocturnal strepsirrhines	SRR9003120	Grey mouse lemur	Microcebus murinus	Omnivorous	Mammalia	Primates	Captive	Terrestrial	LC	North America	USA	V4	515F-806R	515 forward (5′-GTGYCAGCMGCCGCGGTAA-3′) and 806 reverse (5′-GGACTACNVGGGTWTCTAAT-3′),	Bornbusch et al., 2019	Duke Lemur Center, North Carolina, USA	36.001	-78.939	Subtropical	14.525	2016
A comparative study of gut microbiomes in captive nocturnal strepsirrhines	SRR9003121	Grey mouse lemur	Microcebus murinus	Omnivorous	Mammalia	Primates	Captive	Terrestrial	LC	North America	USA	V4	515F-806R	515 forward (5′-GTGYCAGCMGCCGCGGTAA-3′) and 806 reverse (5′-GGACTACNVGGGTWTCTAAT-3′),	Bornbusch et al., 2019	Duke Lemur Center, North Carolina, USA	36.001	-78.939	Subtropical	14.525	2016
A comparative study of gut microbiomes in captive nocturnal strepsirrhines	SRR9003122	Grey mouse lemur	Microcebus murinus	Omnivorous	Mammalia	Primates	Captive	Terrestrial	LC	North America	USA	V4	515F-806R	515 forward (5′-GTGYCAGCMGCCGCGGTAA-3′) and 806 reverse (5′-GGACTACNVGGGTWTCTAAT-3′),	Bornbusch et al., 2019	Duke Lemur Center, North Carolina, USA	36.001	-78.939	Subtropical	14.525	2016
A comparative study of the fecal microbiota of gray seal pups and yearlings - a marine mammal sentinel species	ERR3772390	Grey seal	Halichoerus grypus	Carnivorous	Mammalia	Carnivora	Wild	Aquatic	LC	Europe	UK	V4	515F-806R		Watkins CA, et al. Microbiologyopen. 2022 Jun	east coast of Scotland	55.939	-3.189	Temperate	8.10833	2011
A comparative study of the fecal microbiota of gray seal pups and yearlings - a marine mammal sentinel species	ERR3772391	Grey seal	Halichoerus grypus	Carnivorous	Mammalia	Carnivora	Wild	Aquatic	LC	Europe	UK	V4	515F-806R		Watkins CA, et al. Microbiologyopen. 2022 Jun	east coast of Scotland	55.939	-3.189	Temperate	8.10833	2011
A comparative study of the fecal microbiota of gray seal pups and yearlings - a marine mammal sentinel species	ERR3772392	Grey seal	Halichoerus grypus	Carnivorous	Mammalia	Carnivora	Wild	Aquatic	LC	Europe	UK	V4	515F-806R		Watkins CA, et al. Microbiologyopen. 2022 Jun	east coast of Scotland	55.939	-3.189	Temperate	8.10833	2011
A comparative study of the fecal microbiota of gray seal pups and yearlings - a marine mammal sentinel species	ERR3772393	Grey seal	Halichoerus grypus	Carnivorous	Mammalia	Carnivora	Wild	Aquatic	LC	Europe	UK	V4	515F-806R		Watkins CA, et al. Microbiologyopen. 2022 Jun	east coast of Scotland	55.939	-3.189	Temperate	8.10833	2011
A comparative study of the fecal microbiota of gray seal pups and yearlings - a marine mammal sentinel species	ERR3772395	Grey seal	Halichoerus grypus	Carnivorous	Mammalia	Carnivora	Wild	Aquatic	LC	Europe	UK	V4	515F-806R		Watkins CA, et al. Microbiologyopen. 2022 Jun	east coast of Scotland	55.939	-3.189	Temperate	8.10833	2011
A comparative study of the fecal microbiota of gray seal pups and yearlings - a marine mammal sentinel species	ERR3772396	Grey seal	Halichoerus grypus	Carnivorous	Mammalia	Carnivora	Wild	Aquatic	LC	Europe	UK	V4	515F-806R		Watkins CA, et al. Microbiologyopen. 2022 Jun	east coast of Scotland	55.939	-3.189	Temperate	8.10833	2011
A comparative study of the fecal microbiota of gray seal pups and yearlings - a marine mammal sentinel species	ERR3772397	Grey seal	Halichoerus grypus	Carnivorous	Mammalia	Carnivora	Wild	Aquatic	LC	Europe	UK	V4	515F-806R		Watkins CA, et al. Microbiologyopen. 2022 Jun	east coast of Scotland	55.939	-3.189	Temperate	8.10833	2011
A comparative study of the fecal microbiota of gray seal pups and yearlings - a marine mammal sentinel species	ERR3772398	Grey seal	Halichoerus grypus	Carnivorous	Mammalia	Carnivora	Wild	Aquatic	LC	Europe	UK	V4	515F-806R		Watkins CA, et al. Microbiologyopen. 2022 Jun	east coast of Scotland	55.939	-3.189	Temperate	8.10833	2011
A comparative study of the fecal microbiota of gray seal pups and yearlings - a marine mammal sentinel species	ERR3772399	Grey seal	Halichoerus grypus	Carnivorous	Mammalia	Carnivora	Wild	Aquatic	LC	Europe	UK	V4	515F-806R		Watkins CA, et al. Microbiologyopen. 2022 Jun	east coast of Scotland	55.939	-3.189	Temperate	8.10833	2011
A comparative study of the fecal microbiota of gray seal pups and yearlings - a marine mammal sentinel species	ERR3772400	Grey seal	Halichoerus grypus	Carnivorous	Mammalia	Carnivora	Wild	Aquatic	LC	Europe	UK	V4	515F-806R		Watkins CA, et al. Microbiologyopen. 2022 Jun	east coast of Scotland	55.939	-3.189	Temperate	8.10833	2011
A comparative study of the fecal microbiota of gray seal pups and yearlings - a marine mammal sentinel species	ERR3772401	Grey seal	Halichoerus grypus	Carnivorous	Mammalia	Carnivora	Wild	Aquatic	LC	Europe	UK	V4	515F-806R		Watkins CA, et al. Microbiologyopen. 2022 Jun	east coast of Scotland	55.939	-3.189	Temperate	8.10833	2011
A comparative study of the fecal microbiota of gray seal pups and yearlings - a marine mammal sentinel species	ERR3772402	Grey seal	Halichoerus grypus	Carnivorous	Mammalia	Carnivora	Wild	Aquatic	LC	Europe	UK	V4	515F-806R		Watkins CA, et al. Microbiologyopen. 2022 Jun	east coast of Scotland	55.939	-3.189	Temperate	8.10833	2011
A comparative study of the fecal microbiota of gray seal pups and yearlings - a marine mammal sentinel species	ERR3772403	Grey seal	Halichoerus grypus	Carnivorous	Mammalia	Carnivora	Wild	Aquatic	LC	Europe	UK	V4	515F-806R		Watkins CA, et al. Microbiologyopen. 2022 Jun	east coast of Scotland	55.939	-3.189	Temperate	8.10833	2011
A comparative study of the fecal microbiota of gray seal pups and yearlings - a marine mammal sentinel species	ERR3772404	Grey seal	Halichoerus grypus	Carnivorous	Mammalia	Carnivora	Wild	Aquatic	LC	Europe	UK	V4	515F-806R		Watkins CA, et al. Microbiologyopen. 2022 Jun	east coast of Scotland	55.939	-3.189	Temperate	8.10833	2011
A comparative study of the fecal microbiota of gray seal pups and yearlings - a marine mammal sentinel species	ERR3772405	Grey seal	Halichoerus grypus	Carnivorous	Mammalia	Carnivora	Wild	Aquatic	LC	Europe	UK	V4	515F-806R		Watkins CA, et al. Microbiologyopen. 2022 Jun	east coast of Scotland	55.939	-3.189	Temperate	8.10833	2011
A comparative study of the fecal microbiota of gray seal pups and yearlings - a marine mammal sentinel species	ERR3772406	Grey seal	Halichoerus grypus	Carnivorous	Mammalia	Carnivora	Wild	Aquatic	LC	Europe	UK	V4	515F-806R		Watkins CA, et al. Microbiologyopen. 2022 Jun	east coast of Scotland	55.939	-3.189	Temperate	8.10833	2011
A comparative study of the fecal microbiota of gray seal pups and yearlings - a marine mammal sentinel species	ERR3772407	Grey seal	Halichoerus grypus	Carnivorous	Mammalia	Carnivora	Wild	Aquatic	LC	Europe	UK	V4	515F-806R		Watkins CA, et al. Microbiologyopen. 2022 Jun	east coast of Scotland	55.939	-3.189	Temperate	8.10833	2011
A comparative study of the fecal microbiota of gray seal pups and yearlings - a marine mammal sentinel species	ERR3772408	Grey seal	Halichoerus grypus	Carnivorous	Mammalia	Carnivora	Wild	Aquatic	LC	Europe	UK	V4	515F-806R		Watkins CA, et al. Microbiologyopen. 2022 Jun	east coast of Scotland	55.939	-3.189	Temperate	8.10833	2011
A comparative study of the fecal microbiota of gray seal pups and yearlings - a marine mammal sentinel species	ERR3772409	Grey seal	Halichoerus grypus	Carnivorous	Mammalia	Carnivora	Wild	Aquatic	LC	Europe	UK	V4	515F-806R		Watkins CA, et al. Microbiologyopen. 2022 Jun	east coast of Scotland	55.939	-3.189	Temperate	8.10833	2011
A comparative study of the fecal microbiota of gray seal pups and yearlings - a marine mammal sentinel species	ERR3772410	Grey seal	Halichoerus grypus	Carnivorous	Mammalia	Carnivora	Wild	Aquatic	LC	Europe	UK	V4	515F-806R		Watkins CA, et al. Microbiologyopen. 2022 Jun	east coast of Scotland	55.939	-3.189	Temperate	8.10833	2011
A comparative study of the fecal microbiota of gray seal pups and yearlings - a marine mammal sentinel species	ERR3772411	Grey seal	Halichoerus grypus	Carnivorous	Mammalia	Carnivora	Wild	Aquatic	LC	Europe	UK	V4	515F-806R		Watkins CA, et al. Microbiologyopen. 2022 Jun	east coast of Scotland	55.939	-3.189	Temperate	8.10833	2011
A comparative study of the fecal microbiota of gray seal pups and yearlings - a marine mammal sentinel species	ERR3772412	Grey seal	Halichoerus grypus	Carnivorous	Mammalia	Carnivora	Wild	Aquatic	LC	Europe	UK	V4	515F-806R		Watkins CA, et al. Microbiologyopen. 2022 Jun	east coast of Scotland	55.939	-3.189	Temperate	8.10833	2011
A comparative study of the fecal microbiota of gray seal pups and yearlings - a marine mammal sentinel species	ERR3772413	Grey seal	Halichoerus grypus	Carnivorous	Mammalia	Carnivora	Wild	Aquatic	LC	Europe	UK	V4	515F-806R		Watkins CA, et al. Microbiologyopen. 2022 Jun	east coast of Scotland	55.939	-3.189	Temperate	8.10833	2011
A First Insight into the Gut Microbiota of the Sea Turtle Caretta caretta	SRR3664028	loggerhead turtle	Caretta caretta	Omnivorous	Reptilia	Testudines	Wild	Aquatic	VU	Europe	Italy	V4	515F-806R		Abdelrhman KFA,et al. Front. Microbiol.2016	Tuscany and Liguria regions ,Italy	42.4	11.29	Temperate	15.275	2015
A First Insight into the Gut Microbiota of the Sea Turtle Caretta caretta	SRR3664029	loggerhead turtle	Caretta caretta	Omnivorous	Reptilia	Testudines	Wild	Aquatic	VU	Europe	Italy	V4	515F-806R		Abdelrhman KFA,et al. Front. Microbiol.2016	Tuscany and Liguria regions ,Italy	42.4	11.29	Temperate	15.275	2015
A First Insight into the Gut Microbiota of the Sea Turtle Caretta caretta	SRR3664020	loggerhead turtle	Caretta caretta	Omnivorous	Reptilia	Testudines	Wild	Aquatic	VU	Europe	Italy	V4	515F-806R		Abdelrhman KFA,et al. Front. Microbiol.2016	Tuscany and Liguria regions ,Italy	42.4	11.29	Temperate	15.275	2014
A First Insight into the Gut Microbiota of the Sea Turtle Caretta caretta	SRR3664021	loggerhead turtle	Caretta caretta	Omnivorous	Reptilia	Testudines	Wild	Aquatic	VU	Europe	Italy	V4	515F-806R		Abdelrhman KFA,et al. Front. Microbiol.2016	Tuscany and Liguria regions ,Italy	42.4	11.29	Temperate	15.275	2014
A First Insight into the Gut Microbiota of the Sea Turtle Caretta caretta	SRR3664022	loggerhead turtle	Caretta caretta	Omnivorous	Reptilia	Testudines	Wild	Aquatic	VU	Europe	Italy	V4	515F-806R		Abdelrhman KFA,et al. Front. Microbiol.2016	Tuscany and Liguria regions ,Italy	42.4	11.29	Temperate	15.275	2014
A First Insight into the Gut Microbiota of the Sea Turtle Caretta caretta	SRR3664023	loggerhead turtle	Caretta caretta	Omnivorous	Reptilia	Testudines	Wild	Aquatic	VU	Europe	Italy	V4	515F-806R		Abdelrhman KFA,et al. Front. Microbiol.2016	Tuscany and Liguria regions ,Italy	42.4	11.29	Temperate	15.275	2014
A First Insight into the Gut Microbiota of the Sea Turtle Caretta caretta	SRR3664024	loggerhead turtle	Caretta caretta	Omnivorous	Reptilia	Testudines	Wild	Aquatic	VU	Europe	Italy	V4	515F-806R		Abdelrhman KFA,et al. Front. Microbiol.2016	Tuscany and Liguria regions ,Italy	42.4	11.29	Temperate	15.275	2014
A First Insight into the Gut Microbiota of the Sea Turtle Caretta caretta	SRR3664025	loggerhead turtle	Caretta caretta	Omnivorous	Reptilia	Testudines	Wild	Aquatic	VU	Europe	Italy	V4	515F-806R		Abdelrhman KFA,et al. Front. Microbiol.2016	Tuscany and Liguria regions ,Italy	42.4	11.29	Temperate	15.275	2014
A First Insight into the Gut Microbiota of the Sea Turtle Caretta caretta	SRR3664026	loggerhead turtle	Caretta caretta	Omnivorous	Reptilia	Testudines	Wild	Aquatic	VU	Europe	Italy	V4	515F-806R		Abdelrhman KFA,et al. Front. Microbiol.2016	Tuscany and Liguria regions ,Italy	42.4	11.29	Temperate	15.275	2014
A First Insight into the Gut Microbiota of the Sea Turtle Caretta caretta	SRR3664027	loggerhead turtle	Caretta caretta	Omnivorous	Reptilia	Testudines	Wild	Aquatic	VU	Europe	Italy	V4	515F-806R		Abdelrhman KFA,et al. Front. Microbiol.2016	Tuscany and Liguria regions ,Italy	42.4	11.29	Temperate	15.275	2014
Age and sex-associated variation in the multi-site microbiome of an entire social group of free-ranging rhesus macaques	SRR13445579	Macaca mulatta	Macaca mulatta vestita	Omnivorous	Mammalia	Primates	Wild	Terrestrial	LC	North America	Puerto Rico	V4			Mareike C Janiak et al.,2021	Cayo Santiago, Puerto Rico	18.156	-65.734	Tropical	25.7	2016
Age and sex-associated variation in the multi-site microbiome of an entire social group of free-ranging rhesus macaques	SRR13445582	Macaca mulatta	Macaca mulatta vestita	Omnivorous	Mammalia	Primates	Wild	Terrestrial	LC	North America	Puerto Rico	V4			Mareike C Janiak et al.,2021	Cayo Santiago, Puerto Rico	18.156	-65.734	Tropical	25.7	2016
Age and sex-associated variation in the multi-site microbiome of an entire social group of free-ranging rhesus macaques	SRR13445589	Macaca mulatta	Macaca mulatta vestita	Omnivorous	Mammalia	Primates	Wild	Terrestrial	LC	North America	Puerto Rico	V4			Mareike C Janiak et al.,2021	Cayo Santiago, Puerto Rico	18.156	-65.734	Tropical	25.7	2016
Age and sex-associated variation in the multi-site microbiome of an entire social group of free-ranging rhesus macaques	SRR13445596	Macaca mulatta	Macaca mulatta vestita	Omnivorous	Mammalia	Primates	Wild	Terrestrial	LC	North America	Puerto Rico	V4			Mareike C Janiak et al.,2021	Cayo Santiago, Puerto Rico	18.156	-65.734	Tropical	25.7	2016
Age and sex-associated variation in the multi-site microbiome of an entire social group of free-ranging rhesus macaques	SRR13445599	Macaca mulatta	Macaca mulatta vestita	Omnivorous	Mammalia	Primates	Wild	Terrestrial	LC	North America	Puerto Rico	V4			Mareike C Janiak et al.,2021	Cayo Santiago, Puerto Rico	18.156	-65.734	Tropical	25.7	2016
Age and sex-associated variation in the multi-site microbiome of an entire social group of free-ranging rhesus macaques	SRR13445609	Macaca mulatta	Macaca mulatta vestita	Omnivorous	Mammalia	Primates	Wild	Terrestrial	LC	North America	Puerto Rico	V4			Mareike C Janiak et al.,2021	Cayo Santiago, Puerto Rico	18.156	-65.734	Tropical	25.7	2016
Age and sex-associated variation in the multi-site microbiome of an entire social group of free-ranging rhesus macaques	SRR13445613	Macaca mulatta	Macaca mulatta vestita	Omnivorous	Mammalia	Primates	Wild	Terrestrial	LC	North America	Puerto Rico	V4			Mareike C Janiak et al.,2021	Cayo Santiago, Puerto Rico	18.156	-65.734	Tropical	25.7	2016
Age and sex-associated variation in the multi-site microbiome of an entire social group of free-ranging rhesus macaques	SRR13445616	Macaca mulatta	Macaca mulatta vestita	Omnivorous	Mammalia	Primates	Wild	Terrestrial	LC	North America	Puerto Rico	V4			Mareike C Janiak et al.,2021	Cayo Santiago, Puerto Rico	18.156	-65.734	Tropical	25.7	2016
Age and sex-associated variation in the multi-site microbiome of an entire social group of free-ranging rhesus macaques	SRR13445622	Macaca mulatta	Macaca mulatta vestita	Omnivorous	Mammalia	Primates	Wild	Terrestrial	LC	North America	Puerto Rico	V4			Mareike C Janiak et al.,2021	Cayo Santiago, Puerto Rico	18.156	-65.734	Tropical	25.7	2016
Age and sex-associated variation in the multi-site microbiome of an entire social group of free-ranging rhesus macaques	SRR13445623	Macaca mulatta	Macaca mulatta vestita	Omnivorous	Mammalia	Primates	Wild	Terrestrial	LC	North America	Puerto Rico	V4			Mareike C Janiak et al.,2021	Cayo Santiago, Puerto Rico	18.156	-65.734	Tropical	25.7	2016
Age and sex-associated variation in the multi-site microbiome of an entire social group of free-ranging rhesus macaques	SRR13445626	Macaca mulatta	Macaca mulatta vestita	Omnivorous	Mammalia	Primates	Wild	Terrestrial	LC	North America	Puerto Rico	V4			Mareike C Janiak et al.,2021	Cayo Santiago, Puerto Rico	18.156	-65.734	Tropical	25.7	2016
Age and sex-associated variation in the multi-site microbiome of an entire social group of free-ranging rhesus macaques	SRR13445629	Macaca mulatta	Macaca mulatta vestita	Omnivorous	Mammalia	Primates	Wild	Terrestrial	LC	North America	Puerto Rico	V4			Mareike C Janiak et al.,2021	Cayo Santiago, Puerto Rico	18.156	-65.734	Tropical	25.7	2016
Age and sex-associated variation in the multi-site microbiome of an entire social group of free-ranging rhesus macaques	SRR13445636	Macaca mulatta	Macaca mulatta vestita	Omnivorous	Mammalia	Primates	Wild	Terrestrial	LC	North America	Puerto Rico	V4			Mareike C Janiak et al.,2021	Cayo Santiago, Puerto Rico	18.156	-65.734	Tropical	25.7	2016
Age and sex-associated variation in the multi-site microbiome of an entire social group of free-ranging rhesus macaques	SRR13445644	Macaca mulatta	Macaca mulatta vestita	Omnivorous	Mammalia	Primates	Wild	Terrestrial	LC	North America	Puerto Rico	V4			Mareike C Janiak et al.,2021	Cayo Santiago, Puerto Rico	18.156	-65.734	Tropical	25.7	2016
Age and sex-associated variation in the multi-site microbiome of an entire social group of free-ranging rhesus macaques	SRR13445651	Macaca mulatta	Macaca mulatta vestita	Omnivorous	Mammalia	Primates	Wild	Terrestrial	LC	North America	Puerto Rico	V4			Mareike C Janiak et al.,2021	Cayo Santiago, Puerto Rico	18.156	-65.734	Tropical	25.7	2016
Age and sex-associated variation in the multi-site microbiome of an entire social group of free-ranging rhesus macaques	SRR13445654	Macaca mulatta	Macaca mulatta vestita	Omnivorous	Mammalia	Primates	Wild	Terrestrial	LC	North America	Puerto Rico	V4			Mareike C Janiak et al.,2021	Cayo Santiago, Puerto Rico	18.156	-65.734	Tropical	25.7	2016
Age and sex-associated variation in the multi-site microbiome of an entire social group of free-ranging rhesus macaques	SRR13445658	Macaca mulatta	Macaca mulatta vestita	Omnivorous	Mammalia	Primates	Wild	Terrestrial	LC	North America	Puerto Rico	V4			Mareike C Janiak et al.,2021	Cayo Santiago, Puerto Rico	18.156	-65.734	Tropical	25.7	2016
Age and sex-associated variation in the multi-site microbiome of an entire social group of free-ranging rhesus macaques	SRR13445661	Macaca mulatta	Macaca mulatta vestita	Omnivorous	Mammalia	Primates	Wild	Terrestrial	LC	North America	Puerto Rico	V4			Mareike C Janiak et al.,2021	Cayo Santiago, Puerto Rico	18.156	-65.734	Tropical	25.7	2016
Age and sex-associated variation in the multi-site microbiome of an entire social group of free-ranging rhesus macaques	SRR13445671	Macaca mulatta	Macaca mulatta vestita	Omnivorous	Mammalia	Primates	Wild	Terrestrial	LC	North America	Puerto Rico	V4			Mareike C Janiak et al.,2021	Cayo Santiago, Puerto Rico	18.156	-65.734	Tropical	25.7	2016
Age and sex-associated variation in the multi-site microbiome of an entire social group of free-ranging rhesus macaques	SRR13445674	Macaca mulatta	Macaca mulatta vestita	Omnivorous	Mammalia	Primates	Wild	Terrestrial	LC	North America	Puerto Rico	V4			Mareike C Janiak et al.,2021	Cayo Santiago, Puerto Rico	18.156	-65.734	Tropical	25.7	2016
Age and sex-associated variation in the multi-site microbiome of an entire social group of free-ranging rhesus macaques	SRR13445677	Macaca mulatta	Macaca mulatta vestita	Omnivorous	Mammalia	Primates	Wild	Terrestrial	LC	North America	Puerto Rico	V4			Mareike C Janiak et al.,2021	Cayo Santiago, Puerto Rico	18.156	-65.734	Tropical	25.7	2016
Age and sex-associated variation in the multi-site microbiome of an entire social group of free-ranging rhesus macaques	SRR13445680	Macaca mulatta	Macaca mulatta vestita	Omnivorous	Mammalia	Primates	Wild	Terrestrial	LC	North America	Puerto Rico	V4			Mareike C Janiak et al.,2021	Cayo Santiago, Puerto Rico	18.156	-65.734	Tropical	25.7	2016
Age and sex-associated variation in the multi-site microbiome of an entire social group of free-ranging rhesus macaques	SRR13445689	Macaca mulatta	Macaca mulatta vestita	Omnivorous	Mammalia	Primates	Wild	Terrestrial	LC	North America	Puerto Rico	V4			Mareike C Janiak et al.,2021	Cayo Santiago, Puerto Rico	18.156	-65.734	Tropical	25.7	2016
Age and sex-associated variation in the multi-site microbiome of an entire social group of free-ranging rhesus macaques	SRR13445692	Macaca mulatta	Macaca mulatta vestita	Omnivorous	Mammalia	Primates	Wild	Terrestrial	LC	North America	Puerto Rico	V4			Mareike C Janiak et al.,2021	Cayo Santiago, Puerto Rico	18.156	-65.734	Tropical	25.7	2016
Age and sex-associated variation in the multi-site microbiome of an entire social group of free-ranging rhesus macaques	SRR13445695	Macaca mulatta	Macaca mulatta vestita	Omnivorous	Mammalia	Primates	Wild	Terrestrial	LC	North America	Puerto Rico	V4			Mareike C Janiak et al.,2021	Cayo Santiago, Puerto Rico	18.156	-65.734	Tropical	25.7	2016
Age and sex-associated variation in the multi-site microbiome of an entire social group of free-ranging rhesus macaques	SRR13445703	Macaca mulatta	Macaca mulatta vestita	Omnivorous	Mammalia	Primates	Wild	Terrestrial	LC	North America	Puerto Rico	V4			Mareike C Janiak et al.,2021	Cayo Santiago, Puerto Rico	18.156	-65.734	Tropical	25.7	2016
Age and sex-associated variation in the multi-site microbiome of an entire social group of free-ranging rhesus macaques	SRR13445706	Macaca mulatta	Macaca mulatta vestita	Omnivorous	Mammalia	Primates	Wild	Terrestrial	LC	North America	Puerto Rico	V4			Mareike C Janiak et al.,2021	Cayo Santiago, Puerto Rico	18.156	-65.734	Tropical	25.7	2016
Age and sex-associated variation in the multi-site microbiome of an entire social group of free-ranging rhesus macaques	SRR13445710	Macaca mulatta	Macaca mulatta vestita	Omnivorous	Mammalia	Primates	Wild	Terrestrial	LC	North America	Puerto Rico	V4			Mareike C Janiak et al.,2021	Cayo Santiago, Puerto Rico	18.156	-65.734	Tropical	25.7	2016
Age and sex-associated variation in the multi-site microbiome of an entire social group of free-ranging rhesus macaques	SRR13445713	Macaca mulatta	Macaca mulatta vestita	Omnivorous	Mammalia	Primates	Wild	Terrestrial	LC	North America	Puerto Rico	V4			Mareike C Janiak et al.,2021	Cayo Santiago, Puerto Rico	18.156	-65.734	Tropical	25.7	2016
Age and sex-associated variation in the multi-site microbiome of an entire social group of free-ranging rhesus macaques	SRR13445716	Macaca mulatta	Macaca mulatta vestita	Omnivorous	Mammalia	Primates	Wild	Terrestrial	LC	North America	Puerto Rico	V4			Mareike C Janiak et al.,2021	Cayo Santiago, Puerto Rico	18.156	-65.734	Tropical	25.7	2016
Age and sex-associated variation in the multi-site microbiome of an entire social group of free-ranging rhesus macaques	SRR13445720	Macaca mulatta	Macaca mulatta vestita	Omnivorous	Mammalia	Primates	Wild	Terrestrial	LC	North America	Puerto Rico	V4			Mareike C Janiak et al.,2021	Cayo Santiago, Puerto Rico	18.156	-65.734	Tropical	25.7	2016
Age and sex-associated variation in the multi-site microbiome of an entire social group of free-ranging rhesus macaques	SRR13445723	Macaca mulatta	Macaca mulatta vestita	Omnivorous	Mammalia	Primates	Wild	Terrestrial	LC	North America	Puerto Rico	V4			Mareike C Janiak et al.,2021	Cayo Santiago, Puerto Rico	18.156	-65.734	Tropical	25.7	2016
Age and sex-associated variation in the multi-site microbiome of an entire social group of free-ranging rhesus macaques	SRR13445726	Macaca mulatta	Macaca mulatta vestita	Omnivorous	Mammalia	Primates	Wild	Terrestrial	LC	North America	Puerto Rico	V4			Mareike C Janiak et al.,2021	Cayo Santiago, Puerto Rico	18.156	-65.734	Tropical	25.7	2016
Age and sex-associated variation in the multi-site microbiome of an entire social group of free-ranging rhesus macaques	SRR13445730	Macaca mulatta	Macaca mulatta vestita	Omnivorous	Mammalia	Primates	Wild	Terrestrial	LC	North America	Puerto Rico	V4			Mareike C Janiak et al.,2021	Cayo Santiago, Puerto Rico	18.156	-65.734	Tropical	25.7	2016
Age and sex-associated variation in the multi-site microbiome of an entire social group of free-ranging rhesus macaques	SRR13445738	Macaca mulatta	Macaca mulatta vestita	Omnivorous	Mammalia	Primates	Wild	Terrestrial	LC	North America	Puerto Rico	V4			Mareike C Janiak et al.,2021	Cayo Santiago, Puerto Rico	18.156	-65.734	Tropical	25.7	2016
Age and sex-associated variation in the multi-site microbiome of an entire social group of free-ranging rhesus macaques	SRR13445748	Macaca mulatta	Macaca mulatta vestita	Omnivorous	Mammalia	Primates	Wild	Terrestrial	LC	North America	Puerto Rico	V4			Mareike C Janiak et al.,2021	Cayo Santiago, Puerto Rico	18.156	-65.734	Tropical	25.7	2016
Age and sex-associated variation in the multi-site microbiome of an entire social group of free-ranging rhesus macaques	SRR13445762	Macaca mulatta	Macaca mulatta vestita	Omnivorous	Mammalia	Primates	Wild	Terrestrial	LC	North America	Puerto Rico	V4			Mareike C Janiak et al.,2021	Cayo Santiago, Puerto Rico	18.156	-65.734	Tropical	25.7	2016
Age and sex-associated variation in the multi-site microbiome of an entire social group of free-ranging rhesus macaques	SRR13445796	Macaca mulatta	Macaca mulatta vestita	Omnivorous	Mammalia	Primates	Wild	Terrestrial	LC	North America	Puerto Rico	V4			Mareike C Janiak et al.,2021	Cayo Santiago, Puerto Rico	18.156	-65.734	Tropical	25.7	2016
Age and sex-associated variation in the multi-site microbiome of an entire social group of free-ranging rhesus macaques	SRR13445799	Macaca mulatta	Macaca mulatta vestita	Omnivorous	Mammalia	Primates	Wild	Terrestrial	LC	North America	Puerto Rico	V4			Mareike C Janiak et al.,2021	Cayo Santiago, Puerto Rico	18.156	-65.734	Tropical	25.7	2016
Age and sex-associated variation in the multi-site microbiome of an entire social group of free-ranging rhesus macaques	SRR13445802	Macaca mulatta	Macaca mulatta vestita	Omnivorous	Mammalia	Primates	Wild	Terrestrial	LC	North America	Puerto Rico	V4			Mareike C Janiak et al.,2021	Cayo Santiago, Puerto Rico	18.156	-65.734	Tropical	25.7	2016
Age and sex-associated variation in the multi-site microbiome of an entire social group of free-ranging rhesus macaques	SRR13445805	Macaca mulatta	Macaca mulatta vestita	Omnivorous	Mammalia	Primates	Wild	Terrestrial	LC	North America	Puerto Rico	V4			Mareike C Janiak et al.,2021	Cayo Santiago, Puerto Rico	18.156	-65.734	Tropical	25.7	2016
Age and sex-associated variation in the multi-site microbiome of an entire social group of free-ranging rhesus macaques	SRR13445806	Macaca mulatta	Macaca mulatta vestita	Omnivorous	Mammalia	Primates	Wild	Terrestrial	LC	North America	Puerto Rico	V4			Mareike C Janiak et al.,2021	Cayo Santiago, Puerto Rico	18.156	-65.734	Tropical	25.7	2016
Age and sex-associated variation in the multi-site microbiome of an entire social group of free-ranging rhesus macaques	SRR13445809	Macaca mulatta	Macaca mulatta vestita	Omnivorous	Mammalia	Primates	Wild	Terrestrial	LC	North America	Puerto Rico	V4			Mareike C Janiak et al.,2021	Cayo Santiago, Puerto Rico	18.156	-65.734	Tropical	25.7	2016
Age and sex-associated variation in the multi-site microbiome of an entire social group of free-ranging rhesus macaques	SRR13445812	Macaca mulatta	Macaca mulatta vestita	Omnivorous	Mammalia	Primates	Wild	Terrestrial	LC	North America	Puerto Rico	V4			Mareike C Janiak et al.,2021	Cayo Santiago, Puerto Rico	18.156	-65.734	Tropical	25.7	2016
Age and sex-associated variation in the multi-site microbiome of an entire social group of free-ranging rhesus macaques	SRR13445815	Macaca mulatta	Macaca mulatta vestita	Omnivorous	Mammalia	Primates	Wild	Terrestrial	LC	North America	Puerto Rico	V4			Mareike C Janiak et al.,2021	Cayo Santiago, Puerto Rico	18.156	-65.734	Tropical	25.7	2016
Age and sex-associated variation in the multi-site microbiome of an entire social group of free-ranging rhesus macaques	SRR13445822	Macaca mulatta	Macaca mulatta vestita	Omnivorous	Mammalia	Primates	Wild	Terrestrial	LC	North America	Puerto Rico	V4			Mareike C Janiak et al.,2021	Cayo Santiago, Puerto Rico	18.156	-65.734	Tropical	25.7	2016
Age and sex-associated variation in the multi-site microbiome of an entire social group of free-ranging rhesus macaques	SRR13445825	Macaca mulatta	Macaca mulatta vestita	Omnivorous	Mammalia	Primates	Wild	Terrestrial	LC	North America	Puerto Rico	V4			Mareike C Janiak et al.,2021	Cayo Santiago, Puerto Rico	18.156	-65.734	Tropical	25.7	2016
Age and sex-associated variation in the multi-site microbiome of an entire social group of free-ranging rhesus macaques	SRR13445832	Macaca mulatta	Macaca mulatta vestita	Omnivorous	Mammalia	Primates	Wild	Terrestrial	LC	North America	Puerto Rico	V4			Mareike C Janiak et al.,2021	Cayo Santiago, Puerto Rico	18.156	-65.734	Tropical	25.7	2016
Age and sex-associated variation in the multi-site microbiome of an entire social group of free-ranging rhesus macaques	SRR13445835	Macaca mulatta	Macaca mulatta vestita	Omnivorous	Mammalia	Primates	Wild	Terrestrial	LC	North America	Puerto Rico	V4			Mareike C Janiak et al.,2021	Cayo Santiago, Puerto Rico	18.156	-65.734	Tropical	25.7	2016
Age and sex-associated variation in the multi-site microbiome of an entire social group of free-ranging rhesus macaques	SRR13445838	Macaca mulatta	Macaca mulatta vestita	Omnivorous	Mammalia	Primates	Wild	Terrestrial	LC	North America	Puerto Rico	V4			Mareike C Janiak et al.,2021	Cayo Santiago, Puerto Rico	18.156	-65.734	Tropical	25.7	2016
Age and sex-associated variation in the multi-site microbiome of an entire social group of free-ranging rhesus macaques	SRR13445839	Macaca mulatta	Macaca mulatta vestita	Omnivorous	Mammalia	Primates	Wild	Terrestrial	LC	North America	Puerto Rico	V4			Mareike C Janiak et al.,2021	Cayo Santiago, Puerto Rico	18.156	-65.734	Tropical	25.7	2016
Age and sex-associated variation in the multi-site microbiome of an entire social group of free-ranging rhesus macaques	SRR13445842	Macaca mulatta	Macaca mulatta vestita	Omnivorous	Mammalia	Primates	Wild	Terrestrial	LC	North America	Puerto Rico	V4			Mareike C Janiak et al.,2021	Cayo Santiago, Puerto Rico	18.156	-65.734	Tropical	25.7	2016
Age and sex-associated variation in the multi-site microbiome of an entire social group of free-ranging rhesus macaques	SRR13445851	Macaca mulatta	Macaca mulatta vestita	Omnivorous	Mammalia	Primates	Wild	Terrestrial	LC	North America	Puerto Rico	V4			Mareike C Janiak et al.,2021	Cayo Santiago, Puerto Rico	18.156	-65.734	Tropical	25.7	2016
Age and sex-associated variation in the multi-site microbiome of an entire social group of free-ranging rhesus macaques	SRR13445856	Macaca mulatta	Macaca mulatta vestita	Omnivorous	Mammalia	Primates	Wild	Terrestrial	LC	North America	Puerto Rico	V4			Mareike C Janiak et al.,2021	Cayo Santiago, Puerto Rico	18.156	-65.734	Tropical	25.7	2016
Age and sex-associated variation in the multi-site microbiome of an entire social group of free-ranging rhesus macaques	SRR13445862	Macaca mulatta	Macaca mulatta vestita	Omnivorous	Mammalia	Primates	Wild	Terrestrial	LC	North America	Puerto Rico	V4			Mareike C Janiak et al.,2021	Cayo Santiago, Puerto Rico	18.156	-65.734	Tropical	25.7	2016
Age and sex-associated variation in the multi-site microbiome of an entire social group of free-ranging rhesus macaques	SRR13445867	Macaca mulatta	Macaca mulatta vestita	Omnivorous	Mammalia	Primates	Wild	Terrestrial	LC	North America	Puerto Rico	V4			Mareike C Janiak et al.,2021	Cayo Santiago, Puerto Rico	18.156	-65.734	Tropical	25.7	2016
Age and sex-associated variation in the multi-site microbiome of an entire social group of free-ranging rhesus macaques	SRR13445870	Macaca mulatta	Macaca mulatta vestita	Omnivorous	Mammalia	Primates	Wild	Terrestrial	LC	North America	Puerto Rico	V4			Mareike C Janiak et al.,2021	Cayo Santiago, Puerto Rico	18.156	-65.734	Tropical	25.7	2016
Age and sex-associated variation in the multi-site microbiome of an entire social group of free-ranging rhesus macaques	SRR13445881	Macaca mulatta	Macaca mulatta vestita	Omnivorous	Mammalia	Primates	Wild	Terrestrial	LC	North America	Puerto Rico	V4			Mareike C Janiak et al.,2021	Cayo Santiago, Puerto Rico	18.156	-65.734	Tropical	25.7	2016
Age and sex-associated variation in the multi-site microbiome of an entire social group of free-ranging rhesus macaques	SRR13445884	Macaca mulatta	Macaca mulatta vestita	Omnivorous	Mammalia	Primates	Wild	Terrestrial	LC	North America	Puerto Rico	V4			Mareike C Janiak et al.,2021	Cayo Santiago, Puerto Rico	18.156	-65.734	Tropical	25.7	2016
Age and sex-associated variation in the multi-site microbiome of an entire social group of free-ranging rhesus macaques	SRR13445887	Macaca mulatta	Macaca mulatta vestita	Omnivorous	Mammalia	Primates	Wild	Terrestrial	LC	North America	Puerto Rico	V4			Mareike C Janiak et al.,2021	Cayo Santiago, Puerto Rico	18.156	-65.734	Tropical	25.7	2016
Age Patterning in Wild Chimpanzee Gut Microbiota Diversity Reveals Differences from Humans in Early Life	ERR4451651	Eastern chimpanzee	Pan troglodytes schweinfurthii	Omnivorous	Mammalia	Primates	Wild	Terrestrial	EN	Africa	Uganda	V4	515F-806R	515F: GTGYCAGCMGCCGCGGTAA 806R: GGACTACNVGGGTWTCTAAT	Reese AT.;Curr Biol. 2021	kibale forest national park	0.5	30.4	Tropical	20.8083	NA
Age Patterning in Wild Chimpanzee Gut Microbiota Diversity Reveals Differences from Humans in Early Life	ERR4451652	Eastern chimpanzee	Pan troglodytes schweinfurthii	Omnivorous	Mammalia	Primates	Wild	Terrestrial	EN	Africa	Uganda	V4	515F-806R	515F: GTGYCAGCMGCCGCGGTAA 806R: GGACTACNVGGGTWTCTAAT	Reese AT.;Curr Biol. 2021	kibale forest national park	0.5	30.4	Tropical	20.8083	NA
Age Patterning in Wild Chimpanzee Gut Microbiota Diversity Reveals Differences from Humans in Early Life	ERR4451653	Eastern chimpanzee	Pan troglodytes schweinfurthii	Omnivorous	Mammalia	Primates	Wild	Terrestrial	EN	Africa	Uganda	V4	515F-806R	515F: GTGYCAGCMGCCGCGGTAA 806R: GGACTACNVGGGTWTCTAAT	Reese AT.;Curr Biol. 2021	kibale forest national park	0.5	30.4	Tropical	20.8083	NA
Age Patterning in Wild Chimpanzee Gut Microbiota Diversity Reveals Differences from Humans in Early Life	ERR4451654	Eastern chimpanzee	Pan troglodytes schweinfurthii	Omnivorous	Mammalia	Primates	Wild	Terrestrial	EN	Africa	Uganda	V4	515F-806R	515F: GTGYCAGCMGCCGCGGTAA 806R: GGACTACNVGGGTWTCTAAT	Reese AT.;Curr Biol. 2021	kibale forest national park	0.5	30.4	Tropical	20.8083	NA
Age Patterning in Wild Chimpanzee Gut Microbiota Diversity Reveals Differences from Humans in Early Life	ERR4451655	Eastern chimpanzee	Pan troglodytes schweinfurthii	Omnivorous	Mammalia	Primates	Wild	Terrestrial	EN	Africa	Uganda	V4	515F-806R	515F: GTGYCAGCMGCCGCGGTAA 806R: GGACTACNVGGGTWTCTAAT	Reese AT.;Curr Biol. 2021	kibale forest national park	0.5	30.4	Tropical	20.8083	NA
Age Patterning in Wild Chimpanzee Gut Microbiota Diversity Reveals Differences from Humans in Early Life	ERR4451656	Eastern chimpanzee	Pan troglodytes schweinfurthii	Omnivorous	Mammalia	Primates	Wild	Terrestrial	EN	Africa	Uganda	V4	515F-806R	515F: GTGYCAGCMGCCGCGGTAA 806R: GGACTACNVGGGTWTCTAAT	Reese AT.;Curr Biol. 2021	kibale forest national park	0.5	30.4	Tropical	20.8083	NA
Age Patterning in Wild Chimpanzee Gut Microbiota Diversity Reveals Differences from Humans in Early Life	ERR4451657	Eastern chimpanzee	Pan troglodytes schweinfurthii	Omnivorous	Mammalia	Primates	Wild	Terrestrial	EN	Africa	Uganda	V4	515F-806R	515F: GTGYCAGCMGCCGCGGTAA 806R: GGACTACNVGGGTWTCTAAT	Reese AT.;Curr Biol. 2021	kibale forest national park	0.5	30.4	Tropical	20.8083	NA
Age Patterning in Wild Chimpanzee Gut Microbiota Diversity Reveals Differences from Humans in Early Life	ERR4451658	Eastern chimpanzee	Pan troglodytes schweinfurthii	Omnivorous	Mammalia	Primates	Wild	Terrestrial	EN	Africa	Uganda	V4	515F-806R	515F: GTGYCAGCMGCCGCGGTAA 806R: GGACTACNVGGGTWTCTAAT	Reese AT.;Curr Biol. 2021	kibale forest national park	0.5	30.4	Tropical	20.8083	NA
Age Patterning in Wild Chimpanzee Gut Microbiota Diversity Reveals Differences from Humans in Early Life	ERR4451659	Eastern chimpanzee	Pan troglodytes schweinfurthii	Omnivorous	Mammalia	Primates	Wild	Terrestrial	EN	Africa	Uganda	V4	515F-806R	515F: GTGYCAGCMGCCGCGGTAA 806R: GGACTACNVGGGTWTCTAAT	Reese AT.;Curr Biol. 2021	kibale forest national park	0.5	30.4	Tropical	20.8083	NA
Age Patterning in Wild Chimpanzee Gut Microbiota Diversity Reveals Differences from Humans in Early Life	ERR4451660	Eastern chimpanzee	Pan troglodytes schweinfurthii	Omnivorous	Mammalia	Primates	Wild	Terrestrial	EN	Africa	Uganda	V4	515F-806R	515F: GTGYCAGCMGCCGCGGTAA 806R: GGACTACNVGGGTWTCTAAT	Reese AT.;Curr Biol. 2021	kibale forest national park	0.5	30.4	Tropical	20.8083	NA
Age Patterning in Wild Chimpanzee Gut Microbiota Diversity Reveals Differences from Humans in Early Life	ERR4451661	Eastern chimpanzee	Pan troglodytes schweinfurthii	Omnivorous	Mammalia	Primates	Wild	Terrestrial	EN	Africa	Uganda	V4	515F-806R	515F: GTGYCAGCMGCCGCGGTAA 806R: GGACTACNVGGGTWTCTAAT	Reese AT.;Curr Biol. 2021	kibale forest national park	0.5	30.4	Tropical	20.8083	NA
Age Patterning in Wild Chimpanzee Gut Microbiota Diversity Reveals Differences from Humans in Early Life	ERR4451662	Eastern chimpanzee	Pan troglodytes schweinfurthii	Omnivorous	Mammalia	Primates	Wild	Terrestrial	EN	Africa	Uganda	V4	515F-806R	515F: GTGYCAGCMGCCGCGGTAA 806R: GGACTACNVGGGTWTCTAAT	Reese AT.;Curr Biol. 2021	kibale forest national park	0.5	30.4	Tropical	20.8083	NA
Age Patterning in Wild Chimpanzee Gut Microbiota Diversity Reveals Differences from Humans in Early Life	ERR4451663	Eastern chimpanzee	Pan troglodytes schweinfurthii	Omnivorous	Mammalia	Primates	Wild	Terrestrial	EN	Africa	Uganda	V4	515F-806R	515F: GTGYCAGCMGCCGCGGTAA 806R: GGACTACNVGGGTWTCTAAT	Reese AT.;Curr Biol. 2021	kibale forest national park	0.5	30.4	Tropical	20.8083	NA
Age Patterning in Wild Chimpanzee Gut Microbiota Diversity Reveals Differences from Humans in Early Life	ERR4451664	Eastern chimpanzee	Pan troglodytes schweinfurthii	Omnivorous	Mammalia	Primates	Wild	Terrestrial	EN	Africa	Uganda	V4	515F-806R	515F: GTGYCAGCMGCCGCGGTAA 806R: GGACTACNVGGGTWTCTAAT	Reese AT.;Curr Biol. 2021	kibale forest national park	0.5	30.4	Tropical	20.8083	NA
Age Patterning in Wild Chimpanzee Gut Microbiota Diversity Reveals Differences from Humans in Early Life	ERR4451665	Eastern chimpanzee	Pan troglodytes schweinfurthii	Omnivorous	Mammalia	Primates	Wild	Terrestrial	EN	Africa	Uganda	V4	515F-806R	515F: GTGYCAGCMGCCGCGGTAA 806R: GGACTACNVGGGTWTCTAAT	Reese AT.;Curr Biol. 2021	kibale forest national park	0.5	30.4	Tropical	20.8083	NA
Age Patterning in Wild Chimpanzee Gut Microbiota Diversity Reveals Differences from Humans in Early Life	ERR4451666	Eastern chimpanzee	Pan troglodytes schweinfurthii	Omnivorous	Mammalia	Primates	Wild	Terrestrial	EN	Africa	Uganda	V4	515F-806R	515F: GTGYCAGCMGCCGCGGTAA 806R: GGACTACNVGGGTWTCTAAT	Reese AT.;Curr Biol. 2021	kibale forest national park	0.5	30.4	Tropical	20.8083	NA
Age Patterning in Wild Chimpanzee Gut Microbiota Diversity Reveals Differences from Humans in Early Life	ERR4451667	Eastern chimpanzee	Pan troglodytes schweinfurthii	Omnivorous	Mammalia	Primates	Wild	Terrestrial	EN	Africa	Uganda	V4	515F-806R	515F: GTGYCAGCMGCCGCGGTAA 806R: GGACTACNVGGGTWTCTAAT	Reese AT.;Curr Biol. 2021	kibale forest national park	0.5	30.4	Tropical	20.8083	NA
Age Patterning in Wild Chimpanzee Gut Microbiota Diversity Reveals Differences from Humans in Early Life	ERR4451668	Eastern chimpanzee	Pan troglodytes schweinfurthii	Omnivorous	Mammalia	Primates	Wild	Terrestrial	EN	Africa	Uganda	V4	515F-806R	515F: GTGYCAGCMGCCGCGGTAA 806R: GGACTACNVGGGTWTCTAAT	Reese AT.;Curr Biol. 2021	kibale forest national park	0.5	30.4	Tropical	20.8083	NA
Age Patterning in Wild Chimpanzee Gut Microbiota Diversity Reveals Differences from Humans in Early Life	ERR4451669	Eastern chimpanzee	Pan troglodytes schweinfurthii	Omnivorous	Mammalia	Primates	Wild	Terrestrial	EN	Africa	Uganda	V4	515F-806R	515F: GTGYCAGCMGCCGCGGTAA 806R: GGACTACNVGGGTWTCTAAT	Reese AT.;Curr Biol. 2021	kibale forest national park	0.5	30.4	Tropical	20.8083	NA
Age Patterning in Wild Chimpanzee Gut Microbiota Diversity Reveals Differences from Humans in Early Life	ERR4451670	Eastern chimpanzee	Pan troglodytes schweinfurthii	Omnivorous	Mammalia	Primates	Wild	Terrestrial	EN	Africa	Uganda	V4	515F-806R	515F: GTGYCAGCMGCCGCGGTAA 806R: GGACTACNVGGGTWTCTAAT	Reese AT.;Curr Biol. 2021	kibale forest national park	0.5	30.4	Tropical	20.8083	NA
Age Patterning in Wild Chimpanzee Gut Microbiota Diversity Reveals Differences from Humans in Early Life	ERR4451671	Eastern chimpanzee	Pan troglodytes schweinfurthii	Omnivorous	Mammalia	Primates	Wild	Terrestrial	EN	Africa	Uganda	V4	515F-806R	515F: GTGYCAGCMGCCGCGGTAA 806R: GGACTACNVGGGTWTCTAAT	Reese AT.;Curr Biol. 2021	kibale forest national park	0.5	30.4	Tropical	20.8083	NA
Age Patterning in Wild Chimpanzee Gut Microbiota Diversity Reveals Differences from Humans in Early Life	ERR4451672	Eastern chimpanzee	Pan troglodytes schweinfurthii	Omnivorous	Mammalia	Primates	Wild	Terrestrial	EN	Africa	Uganda	V4	515F-806R	515F: GTGYCAGCMGCCGCGGTAA 806R: GGACTACNVGGGTWTCTAAT	Reese AT.;Curr Biol. 2021	kibale forest national park	0.5	30.4	Tropical	20.8083	NA
Age Patterning in Wild Chimpanzee Gut Microbiota Diversity Reveals Differences from Humans in Early Life	ERR4451673	Eastern chimpanzee	Pan troglodytes schweinfurthii	Omnivorous	Mammalia	Primates	Wild	Terrestrial	EN	Africa	Uganda	V4	515F-806R	515F: GTGYCAGCMGCCGCGGTAA 806R: GGACTACNVGGGTWTCTAAT	Reese AT.;Curr Biol. 2021	kibale forest national park	0.5	30.4	Tropical	20.8083	NA
Age Patterning in Wild Chimpanzee Gut Microbiota Diversity Reveals Differences from Humans in Early Life	ERR4451674	Eastern chimpanzee	Pan troglodytes schweinfurthii	Omnivorous	Mammalia	Primates	Wild	Terrestrial	EN	Africa	Uganda	V4	515F-806R	515F: GTGYCAGCMGCCGCGGTAA 806R: GGACTACNVGGGTWTCTAAT	Reese AT.;Curr Biol. 2021	kibale forest national park	0.5	30.4	Tropical	20.8083	NA
Age Patterning in Wild Chimpanzee Gut Microbiota Diversity Reveals Differences from Humans in Early Life	ERR4451675	Eastern chimpanzee	Pan troglodytes schweinfurthii	Omnivorous	Mammalia	Primates	Wild	Terrestrial	EN	Africa	Uganda	V4	515F-806R	515F: GTGYCAGCMGCCGCGGTAA 806R: GGACTACNVGGGTWTCTAAT	Reese AT.;Curr Biol. 2021	kibale forest national park	0.5	30.4	Tropical	20.8083	NA
Age Patterning in Wild Chimpanzee Gut Microbiota Diversity Reveals Differences from Humans in Early Life	ERR4451676	Eastern chimpanzee	Pan troglodytes schweinfurthii	Omnivorous	Mammalia	Primates	Wild	Terrestrial	EN	Africa	Uganda	V4	515F-806R	515F: GTGYCAGCMGCCGCGGTAA 806R: GGACTACNVGGGTWTCTAAT	Reese AT.;Curr Biol. 2021	kibale forest national park	0.5	30.4	Tropical	20.8083	NA
Age Patterning in Wild Chimpanzee Gut Microbiota Diversity Reveals Differences from Humans in Early Life	ERR4451677	Eastern chimpanzee	Pan troglodytes schweinfurthii	Omnivorous	Mammalia	Primates	Wild	Terrestrial	EN	Africa	Uganda	V4	515F-806R	515F: GTGYCAGCMGCCGCGGTAA 806R: GGACTACNVGGGTWTCTAAT	Reese AT.;Curr Biol. 2021	kibale forest national park	0.5	30.4	Tropical	20.8083	NA
Age Patterning in Wild Chimpanzee Gut Microbiota Diversity Reveals Differences from Humans in Early Life	ERR4451678	Eastern chimpanzee	Pan troglodytes schweinfurthii	Omnivorous	Mammalia	Primates	Wild	Terrestrial	EN	Africa	Uganda	V4	515F-806R	515F: GTGYCAGCMGCCGCGGTAA 806R: GGACTACNVGGGTWTCTAAT	Reese AT.;Curr Biol. 2021	kibale forest national park	0.5	30.4	Tropical	20.8083	NA
Age Patterning in Wild Chimpanzee Gut Microbiota Diversity Reveals Differences from Humans in Early Life	ERR4451679	Eastern chimpanzee	Pan troglodytes schweinfurthii	Omnivorous	Mammalia	Primates	Wild	Terrestrial	EN	Africa	Uganda	V4	515F-806R	515F: GTGYCAGCMGCCGCGGTAA 806R: GGACTACNVGGGTWTCTAAT	Reese AT.;Curr Biol. 2021	kibale forest national park	0.5	30.4	Tropical	20.8083	NA
Age Patterning in Wild Chimpanzee Gut Microbiota Diversity Reveals Differences from Humans in Early Life	ERR4451680	Eastern chimpanzee	Pan troglodytes schweinfurthii	Omnivorous	Mammalia	Primates	Wild	Terrestrial	EN	Africa	Uganda	V4	515F-806R	515F: GTGYCAGCMGCCGCGGTAA 806R: GGACTACNVGGGTWTCTAAT	Reese AT.;Curr Biol. 2021	kibale forest national park	0.5	30.4	Tropical	20.8083	NA
Age Patterning in Wild Chimpanzee Gut Microbiota Diversity Reveals Differences from Humans in Early Life	ERR4451681	Eastern chimpanzee	Pan troglodytes schweinfurthii	Omnivorous	Mammalia	Primates	Wild	Terrestrial	EN	Africa	Uganda	V4	515F-806R	515F: GTGYCAGCMGCCGCGGTAA 806R: GGACTACNVGGGTWTCTAAT	Reese AT.;Curr Biol. 2021	kibale forest national park	0.5	30.4	Tropical	20.8083	NA
Age Patterning in Wild Chimpanzee Gut Microbiota Diversity Reveals Differences from Humans in Early Life	ERR4451682	Eastern chimpanzee	Pan troglodytes schweinfurthii	Omnivorous	Mammalia	Primates	Wild	Terrestrial	EN	Africa	Uganda	V4	515F-806R	515F: GTGYCAGCMGCCGCGGTAA 806R: GGACTACNVGGGTWTCTAAT	Reese AT.;Curr Biol. 2021	kibale forest national park	0.5	30.4	Tropical	20.8083	NA
Age Patterning in Wild Chimpanzee Gut Microbiota Diversity Reveals Differences from Humans in Early Life	ERR4451683	Eastern chimpanzee	Pan troglodytes schweinfurthii	Omnivorous	Mammalia	Primates	Wild	Terrestrial	EN	Africa	Uganda	V4	515F-806R	515F: GTGYCAGCMGCCGCGGTAA 806R: GGACTACNVGGGTWTCTAAT	Reese AT.;Curr Biol. 2021	kibale forest national park	0.5	30.4	Tropical	20.8083	NA
Age Patterning in Wild Chimpanzee Gut Microbiota Diversity Reveals Differences from Humans in Early Life	ERR4451684	Eastern chimpanzee	Pan troglodytes schweinfurthii	Omnivorous	Mammalia	Primates	Wild	Terrestrial	EN	Africa	Uganda	V4	515F-806R	515F: GTGYCAGCMGCCGCGGTAA 806R: GGACTACNVGGGTWTCTAAT	Reese AT.;Curr Biol. 2021	kibale forest national park	0.5	30.4	Tropical	20.8083	NA
Age Patterning in Wild Chimpanzee Gut Microbiota Diversity Reveals Differences from Humans in Early Life	ERR4451685	Eastern chimpanzee	Pan troglodytes schweinfurthii	Omnivorous	Mammalia	Primates	Wild	Terrestrial	EN	Africa	Uganda	V4	515F-806R	515F: GTGYCAGCMGCCGCGGTAA 806R: GGACTACNVGGGTWTCTAAT	Reese AT.;Curr Biol. 2021	kibale forest national park	0.5	30.4	Tropical	20.8083	NA
Age Patterning in Wild Chimpanzee Gut Microbiota Diversity Reveals Differences from Humans in Early Life	ERR4451686	Eastern chimpanzee	Pan troglodytes schweinfurthii	Omnivorous	Mammalia	Primates	Wild	Terrestrial	EN	Africa	Uganda	V4	515F-806R	515F: GTGYCAGCMGCCGCGGTAA 806R: GGACTACNVGGGTWTCTAAT	Reese AT.;Curr Biol. 2021	kibale forest national park	0.5	30.4	Tropical	20.8083	NA
Age Patterning in Wild Chimpanzee Gut Microbiota Diversity Reveals Differences from Humans in Early Life	ERR4451687	Eastern chimpanzee	Pan troglodytes schweinfurthii	Omnivorous	Mammalia	Primates	Wild	Terrestrial	EN	Africa	Uganda	V4	515F-806R	515F: GTGYCAGCMGCCGCGGTAA 806R: GGACTACNVGGGTWTCTAAT	Reese AT.;Curr Biol. 2021	kibale forest national park	0.5	30.4	Tropical	20.8083	NA
Age Patterning in Wild Chimpanzee Gut Microbiota Diversity Reveals Differences from Humans in Early Life	ERR4451688	Eastern chimpanzee	Pan troglodytes schweinfurthii	Omnivorous	Mammalia	Primates	Wild	Terrestrial	EN	Africa	Uganda	V4	515F-806R	515F: GTGYCAGCMGCCGCGGTAA 806R: GGACTACNVGGGTWTCTAAT	Reese AT.;Curr Biol. 2021	kibale forest national park	0.5	30.4	Tropical	20.8083	NA
Age Patterning in Wild Chimpanzee Gut Microbiota Diversity Reveals Differences from Humans in Early Life	ERR4451689	Eastern chimpanzee	Pan troglodytes schweinfurthii	Omnivorous	Mammalia	Primates	Wild	Terrestrial	EN	Africa	Uganda	V4	515F-806R	515F: GTGYCAGCMGCCGCGGTAA 806R: GGACTACNVGGGTWTCTAAT	Reese AT.;Curr Biol. 2021	kibale forest national park	0.5	30.4	Tropical	20.8083	NA
Age Patterning in Wild Chimpanzee Gut Microbiota Diversity Reveals Differences from Humans in Early Life	ERR4451690	Eastern chimpanzee	Pan troglodytes schweinfurthii	Omnivorous	Mammalia	Primates	Wild	Terrestrial	EN	Africa	Uganda	V4	515F-806R	515F: GTGYCAGCMGCCGCGGTAA 806R: GGACTACNVGGGTWTCTAAT	Reese AT.;Curr Biol. 2021	kibale forest national park	0.5	30.4	Tropical	20.8083	NA
Age Patterning in Wild Chimpanzee Gut Microbiota Diversity Reveals Differences from Humans in Early Life	ERR4451691	Eastern chimpanzee	Pan troglodytes schweinfurthii	Omnivorous	Mammalia	Primates	Wild	Terrestrial	EN	Africa	Uganda	V4	515F-806R	515F: GTGYCAGCMGCCGCGGTAA 806R: GGACTACNVGGGTWTCTAAT	Reese AT.;Curr Biol. 2021	kibale forest national park	0.5	30.4	Tropical	20.8083	NA
Age Patterning in Wild Chimpanzee Gut Microbiota Diversity Reveals Differences from Humans in Early Life	ERR4451692	Eastern chimpanzee	Pan troglodytes schweinfurthii	Omnivorous	Mammalia	Primates	Wild	Terrestrial	EN	Africa	Uganda	V4	515F-806R	515F: GTGYCAGCMGCCGCGGTAA 806R: GGACTACNVGGGTWTCTAAT	Reese AT.;Curr Biol. 2021	kibale forest national park	0.5	30.4	Tropical	20.8083	NA
Age Patterning in Wild Chimpanzee Gut Microbiota Diversity Reveals Differences from Humans in Early Life	ERR4451693	Eastern chimpanzee	Pan troglodytes schweinfurthii	Omnivorous	Mammalia	Primates	Wild	Terrestrial	EN	Africa	Uganda	V4	515F-806R	515F: GTGYCAGCMGCCGCGGTAA 806R: GGACTACNVGGGTWTCTAAT	Reese AT.;Curr Biol. 2021	kibale forest national park	0.5	30.4	Tropical	20.8083	NA
Age Patterning in Wild Chimpanzee Gut Microbiota Diversity Reveals Differences from Humans in Early Life	ERR4451694	Eastern chimpanzee	Pan troglodytes schweinfurthii	Omnivorous	Mammalia	Primates	Wild	Terrestrial	EN	Africa	Uganda	V4	515F-806R	515F: GTGYCAGCMGCCGCGGTAA 806R: GGACTACNVGGGTWTCTAAT	Reese AT.;Curr Biol. 2021	kibale forest national park	0.5	30.4	Tropical	20.8083	NA
Age Patterning in Wild Chimpanzee Gut Microbiota Diversity Reveals Differences from Humans in Early Life	ERR4451695	Eastern chimpanzee	Pan troglodytes schweinfurthii	Omnivorous	Mammalia	Primates	Wild	Terrestrial	EN	Africa	Uganda	V4	515F-806R	515F: GTGYCAGCMGCCGCGGTAA 806R: GGACTACNVGGGTWTCTAAT	Reese AT.;Curr Biol. 2021	kibale forest national park	0.5	30.4	Tropical	20.8083	NA
Age Patterning in Wild Chimpanzee Gut Microbiota Diversity Reveals Differences from Humans in Early Life	ERR4451696	Eastern chimpanzee	Pan troglodytes schweinfurthii	Omnivorous	Mammalia	Primates	Wild	Terrestrial	EN	Africa	Uganda	V4	515F-806R	515F: GTGYCAGCMGCCGCGGTAA 806R: GGACTACNVGGGTWTCTAAT	Reese AT.;Curr Biol. 2021	kibale forest national park	0.5	30.4	Tropical	20.8083	NA
Age Patterning in Wild Chimpanzee Gut Microbiota Diversity Reveals Differences from Humans in Early Life	ERR4451697	Eastern chimpanzee	Pan troglodytes schweinfurthii	Omnivorous	Mammalia	Primates	Wild	Terrestrial	EN	Africa	Uganda	V4	515F-806R	515F: GTGYCAGCMGCCGCGGTAA 806R: GGACTACNVGGGTWTCTAAT	Reese AT.;Curr Biol. 2021	kibale forest national park	0.5	30.4	Tropical	20.8083	NA
Age Patterning in Wild Chimpanzee Gut Microbiota Diversity Reveals Differences from Humans in Early Life	ERR4451698	Eastern chimpanzee	Pan troglodytes schweinfurthii	Omnivorous	Mammalia	Primates	Wild	Terrestrial	EN	Africa	Uganda	V4	515F-806R	515F: GTGYCAGCMGCCGCGGTAA 806R: GGACTACNVGGGTWTCTAAT	Reese AT.;Curr Biol. 2021	kibale forest national park	0.5	30.4	Tropical	20.8083	NA
Age Patterning in Wild Chimpanzee Gut Microbiota Diversity Reveals Differences from Humans in Early Life	ERR4451699	Eastern chimpanzee	Pan troglodytes schweinfurthii	Omnivorous	Mammalia	Primates	Wild	Terrestrial	EN	Africa	Uganda	V4	515F-806R	515F: GTGYCAGCMGCCGCGGTAA 806R: GGACTACNVGGGTWTCTAAT	Reese AT.;Curr Biol. 2021	kibale forest national park	0.5	30.4	Tropical	20.8083	NA
Age Patterning in Wild Chimpanzee Gut Microbiota Diversity Reveals Differences from Humans in Early Life	ERR4451700	Eastern chimpanzee	Pan troglodytes schweinfurthii	Omnivorous	Mammalia	Primates	Wild	Terrestrial	EN	Africa	Uganda	V4	515F-806R	515F: GTGYCAGCMGCCGCGGTAA 806R: GGACTACNVGGGTWTCTAAT	Reese AT.;Curr Biol. 2021	kibale forest national park	0.5	30.4	Tropical	20.8083	NA
Age Patterning in Wild Chimpanzee Gut Microbiota Diversity Reveals Differences from Humans in Early Life	ERR4451701	Eastern chimpanzee	Pan troglodytes schweinfurthii	Omnivorous	Mammalia	Primates	Wild	Terrestrial	EN	Africa	Uganda	V4	515F-806R	515F: GTGYCAGCMGCCGCGGTAA 806R: GGACTACNVGGGTWTCTAAT	Reese AT.;Curr Biol. 2021	kibale forest national park	0.5	30.4	Tropical	20.8083	NA
Age Patterning in Wild Chimpanzee Gut Microbiota Diversity Reveals Differences from Humans in Early Life	ERR4451702	Eastern chimpanzee	Pan troglodytes schweinfurthii	Omnivorous	Mammalia	Primates	Wild	Terrestrial	EN	Africa	Uganda	V4	515F-806R	515F: GTGYCAGCMGCCGCGGTAA 806R: GGACTACNVGGGTWTCTAAT	Reese AT.;Curr Biol. 2021	kibale forest national park	0.5	30.4	Tropical	20.8083	NA
Age Patterning in Wild Chimpanzee Gut Microbiota Diversity Reveals Differences from Humans in Early Life	ERR4451703	Eastern chimpanzee	Pan troglodytes schweinfurthii	Omnivorous	Mammalia	Primates	Wild	Terrestrial	EN	Africa	Uganda	V4	515F-806R	515F: GTGYCAGCMGCCGCGGTAA 806R: GGACTACNVGGGTWTCTAAT	Reese AT.;Curr Biol. 2021	kibale forest national park	0.5	30.4	Tropical	20.8083	NA
Age Patterning in Wild Chimpanzee Gut Microbiota Diversity Reveals Differences from Humans in Early Life	ERR4451704	Eastern chimpanzee	Pan troglodytes schweinfurthii	Omnivorous	Mammalia	Primates	Wild	Terrestrial	EN	Africa	Uganda	V4	515F-806R	515F: GTGYCAGCMGCCGCGGTAA 806R: GGACTACNVGGGTWTCTAAT	Reese AT.;Curr Biol. 2021	kibale forest national park	0.5	30.4	Tropical	20.8083	NA
Age Patterning in Wild Chimpanzee Gut Microbiota Diversity Reveals Differences from Humans in Early Life	ERR4451705	Eastern chimpanzee	Pan troglodytes schweinfurthii	Omnivorous	Mammalia	Primates	Wild	Terrestrial	EN	Africa	Uganda	V4	515F-806R	515F: GTGYCAGCMGCCGCGGTAA 806R: GGACTACNVGGGTWTCTAAT	Reese AT.;Curr Biol. 2021	kibale forest national park	0.5	30.4	Tropical	20.8083	NA
Age Patterning in Wild Chimpanzee Gut Microbiota Diversity Reveals Differences from Humans in Early Life	ERR4451706	Eastern chimpanzee	Pan troglodytes schweinfurthii	Omnivorous	Mammalia	Primates	Wild	Terrestrial	EN	Africa	Uganda	V4	515F-806R	515F: GTGYCAGCMGCCGCGGTAA 806R: GGACTACNVGGGTWTCTAAT	Reese AT.;Curr Biol. 2021	kibale forest national park	0.5	30.4	Tropical	20.8083	NA
Age Patterning in Wild Chimpanzee Gut Microbiota Diversity Reveals Differences from Humans in Early Life	ERR4451707	Eastern chimpanzee	Pan troglodytes schweinfurthii	Omnivorous	Mammalia	Primates	Wild	Terrestrial	EN	Africa	Uganda	V4	515F-806R	515F: GTGYCAGCMGCCGCGGTAA 806R: GGACTACNVGGGTWTCTAAT	Reese AT.;Curr Biol. 2021	kibale forest national park	0.5	30.4	Tropical	20.8083	NA
Age Patterning in Wild Chimpanzee Gut Microbiota Diversity Reveals Differences from Humans in Early Life	ERR4451708	Eastern chimpanzee	Pan troglodytes schweinfurthii	Omnivorous	Mammalia	Primates	Wild	Terrestrial	EN	Africa	Uganda	V4	515F-806R	515F: GTGYCAGCMGCCGCGGTAA 806R: GGACTACNVGGGTWTCTAAT	Reese AT.;Curr Biol. 2021	kibale forest national park	0.5	30.4	Tropical	20.8083	NA
Age Patterning in Wild Chimpanzee Gut Microbiota Diversity Reveals Differences from Humans in Early Life	ERR4451709	Eastern chimpanzee	Pan troglodytes schweinfurthii	Omnivorous	Mammalia	Primates	Wild	Terrestrial	EN	Africa	Uganda	V4	515F-806R	515F: GTGYCAGCMGCCGCGGTAA 806R: GGACTACNVGGGTWTCTAAT	Reese AT.;Curr Biol. 2021	kibale forest national park	0.5	30.4	Tropical	20.8083	NA
Age Patterning in Wild Chimpanzee Gut Microbiota Diversity Reveals Differences from Humans in Early Life	ERR4451710	Eastern chimpanzee	Pan troglodytes schweinfurthii	Omnivorous	Mammalia	Primates	Wild	Terrestrial	EN	Africa	Uganda	V4	515F-806R	515F: GTGYCAGCMGCCGCGGTAA 806R: GGACTACNVGGGTWTCTAAT	Reese AT.;Curr Biol. 2021	kibale forest national park	0.5	30.4	Tropical	20.8083	NA
Age Patterning in Wild Chimpanzee Gut Microbiota Diversity Reveals Differences from Humans in Early Life	ERR4451711	Eastern chimpanzee	Pan troglodytes schweinfurthii	Omnivorous	Mammalia	Primates	Wild	Terrestrial	EN	Africa	Uganda	V4	515F-806R	515F: GTGYCAGCMGCCGCGGTAA 806R: GGACTACNVGGGTWTCTAAT	Reese AT.;Curr Biol. 2021	kibale forest national park	0.5	30.4	Tropical	20.8083	NA
Age Patterning in Wild Chimpanzee Gut Microbiota Diversity Reveals Differences from Humans in Early Life	ERR4451712	Eastern chimpanzee	Pan troglodytes schweinfurthii	Omnivorous	Mammalia	Primates	Wild	Terrestrial	EN	Africa	Uganda	V4	515F-806R	515F: GTGYCAGCMGCCGCGGTAA 806R: GGACTACNVGGGTWTCTAAT	Reese AT.;Curr Biol. 2021	kibale forest national park	0.5	30.4	Tropical	20.8083	NA
Age Patterning in Wild Chimpanzee Gut Microbiota Diversity Reveals Differences from Humans in Early Life	ERR4451713	Eastern chimpanzee	Pan troglodytes schweinfurthii	Omnivorous	Mammalia	Primates	Wild	Terrestrial	EN	Africa	Uganda	V4	515F-806R	515F: GTGYCAGCMGCCGCGGTAA 806R: GGACTACNVGGGTWTCTAAT	Reese AT.;Curr Biol. 2021	kibale forest national park	0.5	30.4	Tropical	20.8083	NA
Age Patterning in Wild Chimpanzee Gut Microbiota Diversity Reveals Differences from Humans in Early Life	ERR4451714	Eastern chimpanzee	Pan troglodytes schweinfurthii	Omnivorous	Mammalia	Primates	Wild	Terrestrial	EN	Africa	Uganda	V4	515F-806R	515F: GTGYCAGCMGCCGCGGTAA 806R: GGACTACNVGGGTWTCTAAT	Reese AT.;Curr Biol. 2021	kibale forest national park	0.5	30.4	Tropical	20.8083	NA
Age Patterning in Wild Chimpanzee Gut Microbiota Diversity Reveals Differences from Humans in Early Life	ERR4451715	Eastern chimpanzee	Pan troglodytes schweinfurthii	Omnivorous	Mammalia	Primates	Wild	Terrestrial	EN	Africa	Uganda	V4	515F-806R	515F: GTGYCAGCMGCCGCGGTAA 806R: GGACTACNVGGGTWTCTAAT	Reese AT.;Curr Biol. 2021	kibale forest national park	0.5	30.4	Tropical	20.8083	NA
Age Patterning in Wild Chimpanzee Gut Microbiota Diversity Reveals Differences from Humans in Early Life	ERR4451716	Eastern chimpanzee	Pan troglodytes schweinfurthii	Omnivorous	Mammalia	Primates	Wild	Terrestrial	EN	Africa	Uganda	V4	515F-806R	515F: GTGYCAGCMGCCGCGGTAA 806R: GGACTACNVGGGTWTCTAAT	Reese AT.;Curr Biol. 2021	kibale forest national park	0.5	30.4	Tropical	20.8083	NA
Age Patterning in Wild Chimpanzee Gut Microbiota Diversity Reveals Differences from Humans in Early Life	ERR4451717	Eastern chimpanzee	Pan troglodytes schweinfurthii	Omnivorous	Mammalia	Primates	Wild	Terrestrial	EN	Africa	Uganda	V4	515F-806R	515F: GTGYCAGCMGCCGCGGTAA 806R: GGACTACNVGGGTWTCTAAT	Reese AT.;Curr Biol. 2021	kibale forest national park	0.5	30.4	Tropical	20.8083	NA
Age Patterning in Wild Chimpanzee Gut Microbiota Diversity Reveals Differences from Humans in Early Life	ERR4451718	Eastern chimpanzee	Pan troglodytes schweinfurthii	Omnivorous	Mammalia	Primates	Wild	Terrestrial	EN	Africa	Uganda	V4	515F-806R	515F: GTGYCAGCMGCCGCGGTAA 806R: GGACTACNVGGGTWTCTAAT	Reese AT.;Curr Biol. 2021	kibale forest national park	0.5	30.4	Tropical	20.8083	NA
Age Patterning in Wild Chimpanzee Gut Microbiota Diversity Reveals Differences from Humans in Early Life	ERR4451719	Eastern chimpanzee	Pan troglodytes schweinfurthii	Omnivorous	Mammalia	Primates	Wild	Terrestrial	EN	Africa	Uganda	V4	515F-806R	515F: GTGYCAGCMGCCGCGGTAA 806R: GGACTACNVGGGTWTCTAAT	Reese AT.;Curr Biol. 2021	kibale forest national park	0.5	30.4	Tropical	20.8083	NA
Age Patterning in Wild Chimpanzee Gut Microbiota Diversity Reveals Differences from Humans in Early Life	ERR4451720	Eastern chimpanzee	Pan troglodytes schweinfurthii	Omnivorous	Mammalia	Primates	Wild	Terrestrial	EN	Africa	Uganda	V4	515F-806R	515F: GTGYCAGCMGCCGCGGTAA 806R: GGACTACNVGGGTWTCTAAT	Reese AT.;Curr Biol. 2021	kibale forest national park	0.5	30.4	Tropical	20.8083	NA
Age Patterning in Wild Chimpanzee Gut Microbiota Diversity Reveals Differences from Humans in Early Life	ERR4451721	Eastern chimpanzee	Pan troglodytes schweinfurthii	Omnivorous	Mammalia	Primates	Wild	Terrestrial	EN	Africa	Uganda	V4	515F-806R	515F: GTGYCAGCMGCCGCGGTAA 806R: GGACTACNVGGGTWTCTAAT	Reese AT.;Curr Biol. 2021	kibale forest national park	0.5	30.4	Tropical	20.8083	NA
Age Patterning in Wild Chimpanzee Gut Microbiota Diversity Reveals Differences from Humans in Early Life	ERR4451722	Eastern chimpanzee	Pan troglodytes schweinfurthii	Omnivorous	Mammalia	Primates	Wild	Terrestrial	EN	Africa	Uganda	V4	515F-806R	515F: GTGYCAGCMGCCGCGGTAA 806R: GGACTACNVGGGTWTCTAAT	Reese AT.;Curr Biol. 2021	kibale forest national park	0.5	30.4	Tropical	20.8083	NA
Age Patterning in Wild Chimpanzee Gut Microbiota Diversity Reveals Differences from Humans in Early Life	ERR4451723	Eastern chimpanzee	Pan troglodytes schweinfurthii	Omnivorous	Mammalia	Primates	Wild	Terrestrial	EN	Africa	Uganda	V4	515F-806R	515F: GTGYCAGCMGCCGCGGTAA 806R: GGACTACNVGGGTWTCTAAT	Reese AT.;Curr Biol. 2021	kibale forest national park	0.5	30.4	Tropical	20.8083	NA
Age Patterning in Wild Chimpanzee Gut Microbiota Diversity Reveals Differences from Humans in Early Life	ERR4451724	Eastern chimpanzee	Pan troglodytes schweinfurthii	Omnivorous	Mammalia	Primates	Wild	Terrestrial	EN	Africa	Uganda	V4	515F-806R	515F: GTGYCAGCMGCCGCGGTAA 806R: GGACTACNVGGGTWTCTAAT	Reese AT.;Curr Biol. 2021	kibale forest national park	0.5	30.4	Tropical	20.8083	NA
Age Patterning in Wild Chimpanzee Gut Microbiota Diversity Reveals Differences from Humans in Early Life	ERR4451725	Eastern chimpanzee	Pan troglodytes schweinfurthii	Omnivorous	Mammalia	Primates	Wild	Terrestrial	EN	Africa	Uganda	V4	515F-806R	515F: GTGYCAGCMGCCGCGGTAA 806R: GGACTACNVGGGTWTCTAAT	Reese AT.;Curr Biol. 2021	kibale forest national park	0.5	30.4	Tropical	20.8083	NA
Age Patterning in Wild Chimpanzee Gut Microbiota Diversity Reveals Differences from Humans in Early Life	ERR4451726	Eastern chimpanzee	Pan troglodytes schweinfurthii	Omnivorous	Mammalia	Primates	Wild	Terrestrial	EN	Africa	Uganda	V4	515F-806R	515F: GTGYCAGCMGCCGCGGTAA 806R: GGACTACNVGGGTWTCTAAT	Reese AT.;Curr Biol. 2021	kibale forest national park	0.5	30.4	Tropical	20.8083	NA
Age Patterning in Wild Chimpanzee Gut Microbiota Diversity Reveals Differences from Humans in Early Life	ERR4451727	Eastern chimpanzee	Pan troglodytes schweinfurthii	Omnivorous	Mammalia	Primates	Wild	Terrestrial	EN	Africa	Uganda	V4	515F-806R	515F: GTGYCAGCMGCCGCGGTAA 806R: GGACTACNVGGGTWTCTAAT	Reese AT.;Curr Biol. 2021	kibale forest national park	0.5	30.4	Tropical	20.8083	NA
Age Patterning in Wild Chimpanzee Gut Microbiota Diversity Reveals Differences from Humans in Early Life	ERR4451728	Eastern chimpanzee	Pan troglodytes schweinfurthii	Omnivorous	Mammalia	Primates	Wild	Terrestrial	EN	Africa	Uganda	V4	515F-806R	515F: GTGYCAGCMGCCGCGGTAA 806R: GGACTACNVGGGTWTCTAAT	Reese AT.;Curr Biol. 2021	kibale forest national park	0.5	30.4	Tropical	20.8083	NA
Age Patterning in Wild Chimpanzee Gut Microbiota Diversity Reveals Differences from Humans in Early Life	ERR4451729	Eastern chimpanzee	Pan troglodytes schweinfurthii	Omnivorous	Mammalia	Primates	Wild	Terrestrial	EN	Africa	Uganda	V4	515F-806R	515F: GTGYCAGCMGCCGCGGTAA 806R: GGACTACNVGGGTWTCTAAT	Reese AT.;Curr Biol. 2021	kibale forest national park	0.5	30.4	Tropical	20.8083	NA
Age Patterning in Wild Chimpanzee Gut Microbiota Diversity Reveals Differences from Humans in Early Life	ERR4451730	Eastern chimpanzee	Pan troglodytes schweinfurthii	Omnivorous	Mammalia	Primates	Wild	Terrestrial	EN	Africa	Uganda	V4	515F-806R	515F: GTGYCAGCMGCCGCGGTAA 806R: GGACTACNVGGGTWTCTAAT	Reese AT.;Curr Biol. 2021	kibale forest national park	0.5	30.4	Tropical	20.8083	NA
Age Patterning in Wild Chimpanzee Gut Microbiota Diversity Reveals Differences from Humans in Early Life	ERR4451731	Eastern chimpanzee	Pan troglodytes schweinfurthii	Omnivorous	Mammalia	Primates	Wild	Terrestrial	EN	Africa	Uganda	V4	515F-806R	515F: GTGYCAGCMGCCGCGGTAA 806R: GGACTACNVGGGTWTCTAAT	Reese AT.;Curr Biol. 2021	kibale forest national park	0.5	30.4	Tropical	20.8083	NA
Age Patterning in Wild Chimpanzee Gut Microbiota Diversity Reveals Differences from Humans in Early Life	ERR4451732	Eastern chimpanzee	Pan troglodytes schweinfurthii	Omnivorous	Mammalia	Primates	Wild	Terrestrial	EN	Africa	Uganda	V4	515F-806R	515F: GTGYCAGCMGCCGCGGTAA 806R: GGACTACNVGGGTWTCTAAT	Reese AT.;Curr Biol. 2021	kibale forest national park	0.5	30.4	Tropical	20.8083	NA
Age Patterning in Wild Chimpanzee Gut Microbiota Diversity Reveals Differences from Humans in Early Life	ERR4451733	Eastern chimpanzee	Pan troglodytes schweinfurthii	Omnivorous	Mammalia	Primates	Wild	Terrestrial	EN	Africa	Uganda	V4	515F-806R	515F: GTGYCAGCMGCCGCGGTAA 806R: GGACTACNVGGGTWTCTAAT	Reese AT.;Curr Biol. 2021	kibale forest national park	0.5	30.4	Tropical	20.8083	NA
Age Patterning in Wild Chimpanzee Gut Microbiota Diversity Reveals Differences from Humans in Early Life	ERR4451734	Eastern chimpanzee	Pan troglodytes schweinfurthii	Omnivorous	Mammalia	Primates	Wild	Terrestrial	EN	Africa	Uganda	V4	515F-806R	515F: GTGYCAGCMGCCGCGGTAA 806R: GGACTACNVGGGTWTCTAAT	Reese AT.;Curr Biol. 2021	kibale forest national park	0.5	30.4	Tropical	20.8083	NA
Age Patterning in Wild Chimpanzee Gut Microbiota Diversity Reveals Differences from Humans in Early Life	ERR4451735	Eastern chimpanzee	Pan troglodytes schweinfurthii	Omnivorous	Mammalia	Primates	Wild	Terrestrial	EN	Africa	Uganda	V4	515F-806R	515F: GTGYCAGCMGCCGCGGTAA 806R: GGACTACNVGGGTWTCTAAT	Reese AT.;Curr Biol. 2021	kibale forest national park	0.5	30.4	Tropical	20.8083	NA
Age Patterning in Wild Chimpanzee Gut Microbiota Diversity Reveals Differences from Humans in Early Life	ERR4451736	Eastern chimpanzee	Pan troglodytes schweinfurthii	Omnivorous	Mammalia	Primates	Wild	Terrestrial	EN	Africa	Uganda	V4	515F-806R	515F: GTGYCAGCMGCCGCGGTAA 806R: GGACTACNVGGGTWTCTAAT	Reese AT.;Curr Biol. 2021	kibale forest national park	0.5	30.4	Tropical	20.8083	NA
Age Patterning in Wild Chimpanzee Gut Microbiota Diversity Reveals Differences from Humans in Early Life	ERR4451737	Eastern chimpanzee	Pan troglodytes schweinfurthii	Omnivorous	Mammalia	Primates	Wild	Terrestrial	EN	Africa	Uganda	V4	515F-806R	515F: GTGYCAGCMGCCGCGGTAA 806R: GGACTACNVGGGTWTCTAAT	Reese AT.;Curr Biol. 2021	kibale forest national park	0.5	30.4	Tropical	20.8083	NA
Age Patterning in Wild Chimpanzee Gut Microbiota Diversity Reveals Differences from Humans in Early Life	ERR4451738	Eastern chimpanzee	Pan troglodytes schweinfurthii	Omnivorous	Mammalia	Primates	Wild	Terrestrial	EN	Africa	Uganda	V4	515F-806R	515F: GTGYCAGCMGCCGCGGTAA 806R: GGACTACNVGGGTWTCTAAT	Reese AT.;Curr Biol. 2021	kibale forest national park	0.5	30.4	Tropical	20.8083	NA
Age Patterning in Wild Chimpanzee Gut Microbiota Diversity Reveals Differences from Humans in Early Life	ERR4451739	Eastern chimpanzee	Pan troglodytes schweinfurthii	Omnivorous	Mammalia	Primates	Wild	Terrestrial	EN	Africa	Uganda	V4	515F-806R	515F: GTGYCAGCMGCCGCGGTAA 806R: GGACTACNVGGGTWTCTAAT	Reese AT.;Curr Biol. 2021	kibale forest national park	0.5	30.4	Tropical	20.8083	NA
Age Patterning in Wild Chimpanzee Gut Microbiota Diversity Reveals Differences from Humans in Early Life	ERR4451740	Eastern chimpanzee	Pan troglodytes schweinfurthii	Omnivorous	Mammalia	Primates	Wild	Terrestrial	EN	Africa	Uganda	V4	515F-806R	515F: GTGYCAGCMGCCGCGGTAA 806R: GGACTACNVGGGTWTCTAAT	Reese AT.;Curr Biol. 2021	kibale forest national park	0.5	30.4	Tropical	20.8083	NA
Age Patterning in Wild Chimpanzee Gut Microbiota Diversity Reveals Differences from Humans in Early Life	ERR4451741	Eastern chimpanzee	Pan troglodytes schweinfurthii	Omnivorous	Mammalia	Primates	Wild	Terrestrial	EN	Africa	Uganda	V4	515F-806R	515F: GTGYCAGCMGCCGCGGTAA 806R: GGACTACNVGGGTWTCTAAT	Reese AT.;Curr Biol. 2021	kibale forest national park	0.5	30.4	Tropical	20.8083	NA
Age Patterning in Wild Chimpanzee Gut Microbiota Diversity Reveals Differences from Humans in Early Life	ERR4451742	Eastern chimpanzee	Pan troglodytes schweinfurthii	Omnivorous	Mammalia	Primates	Wild	Terrestrial	EN	Africa	Uganda	V4	515F-806R	515F: GTGYCAGCMGCCGCGGTAA 806R: GGACTACNVGGGTWTCTAAT	Reese AT.;Curr Biol. 2021	kibale forest national park	0.5	30.4	Tropical	20.8083	NA
Age Patterning in Wild Chimpanzee Gut Microbiota Diversity Reveals Differences from Humans in Early Life	ERR4451743	Eastern chimpanzee	Pan troglodytes schweinfurthii	Omnivorous	Mammalia	Primates	Wild	Terrestrial	EN	Africa	Uganda	V4	515F-806R	515F: GTGYCAGCMGCCGCGGTAA 806R: GGACTACNVGGGTWTCTAAT	Reese AT.;Curr Biol. 2021	kibale forest national park	0.5	30.4	Tropical	20.8083	NA
Age Patterning in Wild Chimpanzee Gut Microbiota Diversity Reveals Differences from Humans in Early Life	ERR4451744	Eastern chimpanzee	Pan troglodytes schweinfurthii	Omnivorous	Mammalia	Primates	Wild	Terrestrial	EN	Africa	Uganda	V4	515F-806R	515F: GTGYCAGCMGCCGCGGTAA 806R: GGACTACNVGGGTWTCTAAT	Reese AT.;Curr Biol. 2021	kibale forest national park	0.5	30.4	Tropical	20.8083	NA
Age Patterning in Wild Chimpanzee Gut Microbiota Diversity Reveals Differences from Humans in Early Life	ERR4451745	Eastern chimpanzee	Pan troglodytes schweinfurthii	Omnivorous	Mammalia	Primates	Wild	Terrestrial	EN	Africa	Uganda	V4	515F-806R	515F: GTGYCAGCMGCCGCGGTAA 806R: GGACTACNVGGGTWTCTAAT	Reese AT.;Curr Biol. 2021	kibale forest national park	0.5	30.4	Tropical	20.8083	NA
Age Patterning in Wild Chimpanzee Gut Microbiota Diversity Reveals Differences from Humans in Early Life	ERR4451746	Eastern chimpanzee	Pan troglodytes schweinfurthii	Omnivorous	Mammalia	Primates	Wild	Terrestrial	EN	Africa	Uganda	V4	515F-806R	515F: GTGYCAGCMGCCGCGGTAA 806R: GGACTACNVGGGTWTCTAAT	Reese AT.;Curr Biol. 2021	kibale forest national park	0.5	30.4	Tropical	20.8083	NA
Age Patterning in Wild Chimpanzee Gut Microbiota Diversity Reveals Differences from Humans in Early Life	ERR4451747	Eastern chimpanzee	Pan troglodytes schweinfurthii	Omnivorous	Mammalia	Primates	Wild	Terrestrial	EN	Africa	Uganda	V4	515F-806R	515F: GTGYCAGCMGCCGCGGTAA 806R: GGACTACNVGGGTWTCTAAT	Reese AT.;Curr Biol. 2021	kibale forest national park	0.5	30.4	Tropical	20.8083	NA
Age Patterning in Wild Chimpanzee Gut Microbiota Diversity Reveals Differences from Humans in Early Life	ERR4451748	Eastern chimpanzee	Pan troglodytes schweinfurthii	Omnivorous	Mammalia	Primates	Wild	Terrestrial	EN	Africa	Uganda	V4	515F-806R	515F: GTGYCAGCMGCCGCGGTAA 806R: GGACTACNVGGGTWTCTAAT	Reese AT.;Curr Biol. 2021	kibale forest national park	0.5	30.4	Tropical	20.8083	NA
Age Patterning in Wild Chimpanzee Gut Microbiota Diversity Reveals Differences from Humans in Early Life	ERR4451749	Eastern chimpanzee	Pan troglodytes schweinfurthii	Omnivorous	Mammalia	Primates	Wild	Terrestrial	EN	Africa	Uganda	V4	515F-806R	515F: GTGYCAGCMGCCGCGGTAA 806R: GGACTACNVGGGTWTCTAAT	Reese AT.;Curr Biol. 2021	kibale forest national park	0.5	30.4	Tropical	20.8083	NA
Age Patterning in Wild Chimpanzee Gut Microbiota Diversity Reveals Differences from Humans in Early Life	ERR4451750	Eastern chimpanzee	Pan troglodytes schweinfurthii	Omnivorous	Mammalia	Primates	Wild	Terrestrial	EN	Africa	Uganda	V4	515F-806R	515F: GTGYCAGCMGCCGCGGTAA 806R: GGACTACNVGGGTWTCTAAT	Reese AT.;Curr Biol. 2021	kibale forest national park	0.5	30.4	Tropical	20.8083	NA
Age Patterning in Wild Chimpanzee Gut Microbiota Diversity Reveals Differences from Humans in Early Life	ERR4451751	Eastern chimpanzee	Pan troglodytes schweinfurthii	Omnivorous	Mammalia	Primates	Wild	Terrestrial	EN	Africa	Uganda	V4	515F-806R	515F: GTGYCAGCMGCCGCGGTAA 806R: GGACTACNVGGGTWTCTAAT	Reese AT.;Curr Biol. 2021	kibale forest national park	0.5	30.4	Tropical	20.8083	NA
Age Patterning in Wild Chimpanzee Gut Microbiota Diversity Reveals Differences from Humans in Early Life	ERR4451752	Eastern chimpanzee	Pan troglodytes schweinfurthii	Omnivorous	Mammalia	Primates	Wild	Terrestrial	EN	Africa	Uganda	V4	515F-806R	515F: GTGYCAGCMGCCGCGGTAA 806R: GGACTACNVGGGTWTCTAAT	Reese AT.;Curr Biol. 2021	kibale forest national park	0.5	30.4	Tropical	20.8083	NA
Age Patterning in Wild Chimpanzee Gut Microbiota Diversity Reveals Differences from Humans in Early Life	ERR4451753	Eastern chimpanzee	Pan troglodytes schweinfurthii	Omnivorous	Mammalia	Primates	Wild	Terrestrial	EN	Africa	Uganda	V4	515F-806R	515F: GTGYCAGCMGCCGCGGTAA 806R: GGACTACNVGGGTWTCTAAT	Reese AT.;Curr Biol. 2021	kibale forest national park	0.5	30.4	Tropical	20.8083	NA
Age Patterning in Wild Chimpanzee Gut Microbiota Diversity Reveals Differences from Humans in Early Life	ERR4451754	Eastern chimpanzee	Pan troglodytes schweinfurthii	Omnivorous	Mammalia	Primates	Wild	Terrestrial	EN	Africa	Uganda	V4	515F-806R	515F: GTGYCAGCMGCCGCGGTAA 806R: GGACTACNVGGGTWTCTAAT	Reese AT.;Curr Biol. 2021	kibale forest national park	0.5	30.4	Tropical	20.8083	NA
Age Patterning in Wild Chimpanzee Gut Microbiota Diversity Reveals Differences from Humans in Early Life	ERR4451755	Eastern chimpanzee	Pan troglodytes schweinfurthii	Omnivorous	Mammalia	Primates	Wild	Terrestrial	EN	Africa	Uganda	V4	515F-806R	515F: GTGYCAGCMGCCGCGGTAA 806R: GGACTACNVGGGTWTCTAAT	Reese AT.;Curr Biol. 2021	kibale forest national park	0.5	30.4	Tropical	20.8083	NA
Age Patterning in Wild Chimpanzee Gut Microbiota Diversity Reveals Differences from Humans in Early Life	ERR4451756	Eastern chimpanzee	Pan troglodytes schweinfurthii	Omnivorous	Mammalia	Primates	Wild	Terrestrial	EN	Africa	Uganda	V4	515F-806R	515F: GTGYCAGCMGCCGCGGTAA 806R: GGACTACNVGGGTWTCTAAT	Reese AT.;Curr Biol. 2021	kibale forest national park	0.5	30.4	Tropical	20.8083	NA
Age Patterning in Wild Chimpanzee Gut Microbiota Diversity Reveals Differences from Humans in Early Life	ERR4451757	Eastern chimpanzee	Pan troglodytes schweinfurthii	Omnivorous	Mammalia	Primates	Wild	Terrestrial	EN	Africa	Uganda	V4	515F-806R	515F: GTGYCAGCMGCCGCGGTAA 806R: GGACTACNVGGGTWTCTAAT	Reese AT.;Curr Biol. 2021	kibale forest national park	0.5	30.4	Tropical	20.8083	NA
Age Patterning in Wild Chimpanzee Gut Microbiota Diversity Reveals Differences from Humans in Early Life	ERR4451758	Eastern chimpanzee	Pan troglodytes schweinfurthii	Omnivorous	Mammalia	Primates	Wild	Terrestrial	EN	Africa	Uganda	V4	515F-806R	515F: GTGYCAGCMGCCGCGGTAA 806R: GGACTACNVGGGTWTCTAAT	Reese AT.;Curr Biol. 2021	kibale forest national park	0.5	30.4	Tropical	20.8083	NA
Age Patterning in Wild Chimpanzee Gut Microbiota Diversity Reveals Differences from Humans in Early Life	ERR4451759	Eastern chimpanzee	Pan troglodytes schweinfurthii	Omnivorous	Mammalia	Primates	Wild	Terrestrial	EN	Africa	Uganda	V4	515F-806R	515F: GTGYCAGCMGCCGCGGTAA 806R: GGACTACNVGGGTWTCTAAT	Reese AT.;Curr Biol. 2021	kibale forest national park	0.5	30.4	Tropical	20.8083	NA
Age Patterning in Wild Chimpanzee Gut Microbiota Diversity Reveals Differences from Humans in Early Life	ERR4451760	Eastern chimpanzee	Pan troglodytes schweinfurthii	Omnivorous	Mammalia	Primates	Wild	Terrestrial	EN	Africa	Uganda	V4	515F-806R	515F: GTGYCAGCMGCCGCGGTAA 806R: GGACTACNVGGGTWTCTAAT	Reese AT.;Curr Biol. 2021	kibale forest national park	0.5	30.4	Tropical	20.8083	NA
Age Patterning in Wild Chimpanzee Gut Microbiota Diversity Reveals Differences from Humans in Early Life	ERR4451761	Eastern chimpanzee	Pan troglodytes schweinfurthii	Omnivorous	Mammalia	Primates	Wild	Terrestrial	EN	Africa	Uganda	V4	515F-806R	515F: GTGYCAGCMGCCGCGGTAA 806R: GGACTACNVGGGTWTCTAAT	Reese AT.;Curr Biol. 2021	kibale forest national park	0.5	30.4	Tropical	20.8083	NA
Age Patterning in Wild Chimpanzee Gut Microbiota Diversity Reveals Differences from Humans in Early Life	ERR4451762	Eastern chimpanzee	Pan troglodytes schweinfurthii	Omnivorous	Mammalia	Primates	Wild	Terrestrial	EN	Africa	Uganda	V4	515F-806R	515F: GTGYCAGCMGCCGCGGTAA 806R: GGACTACNVGGGTWTCTAAT	Reese AT.;Curr Biol. 2021	kibale forest national park	0.5	30.4	Tropical	20.8083	NA
Age Patterning in Wild Chimpanzee Gut Microbiota Diversity Reveals Differences from Humans in Early Life	ERR4451763	Eastern chimpanzee	Pan troglodytes schweinfurthii	Omnivorous	Mammalia	Primates	Wild	Terrestrial	EN	Africa	Uganda	V4	515F-806R	515F: GTGYCAGCMGCCGCGGTAA 806R: GGACTACNVGGGTWTCTAAT	Reese AT.;Curr Biol. 2021	kibale forest national park	0.5	30.4	Tropical	20.8083	NA
Age Patterning in Wild Chimpanzee Gut Microbiota Diversity Reveals Differences from Humans in Early Life	ERR4451764	Eastern chimpanzee	Pan troglodytes schweinfurthii	Omnivorous	Mammalia	Primates	Wild	Terrestrial	EN	Africa	Uganda	V4	515F-806R	515F: GTGYCAGCMGCCGCGGTAA 806R: GGACTACNVGGGTWTCTAAT	Reese AT.;Curr Biol. 2021	kibale forest national park	0.5	30.4	Tropical	20.8083	NA
Age Patterning in Wild Chimpanzee Gut Microbiota Diversity Reveals Differences from Humans in Early Life	ERR4451765	Eastern chimpanzee	Pan troglodytes schweinfurthii	Omnivorous	Mammalia	Primates	Wild	Terrestrial	EN	Africa	Uganda	V4	515F-806R	515F: GTGYCAGCMGCCGCGGTAA 806R: GGACTACNVGGGTWTCTAAT	Reese AT.;Curr Biol. 2021	kibale forest national park	0.5	30.4	Tropical	20.8083	NA
Age Patterning in Wild Chimpanzee Gut Microbiota Diversity Reveals Differences from Humans in Early Life	ERR4451766	Eastern chimpanzee	Pan troglodytes schweinfurthii	Omnivorous	Mammalia	Primates	Wild	Terrestrial	EN	Africa	Uganda	V4	515F-806R	515F: GTGYCAGCMGCCGCGGTAA 806R: GGACTACNVGGGTWTCTAAT	Reese AT.;Curr Biol. 2021	kibale forest national park	0.5	30.4	Tropical	20.8083	NA
Age Patterning in Wild Chimpanzee Gut Microbiota Diversity Reveals Differences from Humans in Early Life	ERR4451767	Eastern chimpanzee	Pan troglodytes schweinfurthii	Omnivorous	Mammalia	Primates	Wild	Terrestrial	EN	Africa	Uganda	V4	515F-806R	515F: GTGYCAGCMGCCGCGGTAA 806R: GGACTACNVGGGTWTCTAAT	Reese AT.;Curr Biol. 2021	kibale forest national park	0.5	30.4	Tropical	20.8083	NA
Age Patterning in Wild Chimpanzee Gut Microbiota Diversity Reveals Differences from Humans in Early Life	ERR4451768	Eastern chimpanzee	Pan troglodytes schweinfurthii	Omnivorous	Mammalia	Primates	Wild	Terrestrial	EN	Africa	Uganda	V4	515F-806R	515F: GTGYCAGCMGCCGCGGTAA 806R: GGACTACNVGGGTWTCTAAT	Reese AT.;Curr Biol. 2021	kibale forest national park	0.5	30.4	Tropical	20.8083	NA
Age Patterning in Wild Chimpanzee Gut Microbiota Diversity Reveals Differences from Humans in Early Life	ERR4451769	Eastern chimpanzee	Pan troglodytes schweinfurthii	Omnivorous	Mammalia	Primates	Wild	Terrestrial	EN	Africa	Uganda	V4	515F-806R	515F: GTGYCAGCMGCCGCGGTAA 806R: GGACTACNVGGGTWTCTAAT	Reese AT.;Curr Biol. 2021	kibale forest national park	0.5	30.4	Tropical	20.8083	NA
Age Patterning in Wild Chimpanzee Gut Microbiota Diversity Reveals Differences from Humans in Early Life	ERR4451770	Eastern chimpanzee	Pan troglodytes schweinfurthii	Omnivorous	Mammalia	Primates	Wild	Terrestrial	EN	Africa	Uganda	V4	515F-806R	515F: GTGYCAGCMGCCGCGGTAA 806R: GGACTACNVGGGTWTCTAAT	Reese AT.;Curr Biol. 2021	kibale forest national park	0.5	30.4	Tropical	20.8083	NA
Age Patterning in Wild Chimpanzee Gut Microbiota Diversity Reveals Differences from Humans in Early Life	ERR4451771	Eastern chimpanzee	Pan troglodytes schweinfurthii	Omnivorous	Mammalia	Primates	Wild	Terrestrial	EN	Africa	Uganda	V4	515F-806R	515F: GTGYCAGCMGCCGCGGTAA 806R: GGACTACNVGGGTWTCTAAT	Reese AT.;Curr Biol. 2021	kibale forest national park	0.5	30.4	Tropical	20.8083	NA
Age Patterning in Wild Chimpanzee Gut Microbiota Diversity Reveals Differences from Humans in Early Life	ERR4451772	Eastern chimpanzee	Pan troglodytes schweinfurthii	Omnivorous	Mammalia	Primates	Wild	Terrestrial	EN	Africa	Uganda	V4	515F-806R	515F: GTGYCAGCMGCCGCGGTAA 806R: GGACTACNVGGGTWTCTAAT	Reese AT.;Curr Biol. 2021	kibale forest national park	0.5	30.4	Tropical	20.8083	NA
Age Patterning in Wild Chimpanzee Gut Microbiota Diversity Reveals Differences from Humans in Early Life	ERR4451773	Eastern chimpanzee	Pan troglodytes schweinfurthii	Omnivorous	Mammalia	Primates	Wild	Terrestrial	EN	Africa	Uganda	V4	515F-806R	515F: GTGYCAGCMGCCGCGGTAA 806R: GGACTACNVGGGTWTCTAAT	Reese AT.;Curr Biol. 2021	kibale forest national park	0.5	30.4	Tropical	20.8083	NA
Age Patterning in Wild Chimpanzee Gut Microbiota Diversity Reveals Differences from Humans in Early Life	ERR4451774	Eastern chimpanzee	Pan troglodytes schweinfurthii	Omnivorous	Mammalia	Primates	Wild	Terrestrial	EN	Africa	Uganda	V4	515F-806R	515F: GTGYCAGCMGCCGCGGTAA 806R: GGACTACNVGGGTWTCTAAT	Reese AT.;Curr Biol. 2021	kibale forest national park	0.5	30.4	Tropical	20.8083	NA
Age Patterning in Wild Chimpanzee Gut Microbiota Diversity Reveals Differences from Humans in Early Life	ERR4451775	Eastern chimpanzee	Pan troglodytes schweinfurthii	Omnivorous	Mammalia	Primates	Wild	Terrestrial	EN	Africa	Uganda	V4	515F-806R	515F: GTGYCAGCMGCCGCGGTAA 806R: GGACTACNVGGGTWTCTAAT	Reese AT.;Curr Biol. 2021	kibale forest national park	0.5	30.4	Tropical	20.8083	NA
Age Patterning in Wild Chimpanzee Gut Microbiota Diversity Reveals Differences from Humans in Early Life	ERR4451776	Eastern chimpanzee	Pan troglodytes schweinfurthii	Omnivorous	Mammalia	Primates	Wild	Terrestrial	EN	Africa	Uganda	V4	515F-806R	515F: GTGYCAGCMGCCGCGGTAA 806R: GGACTACNVGGGTWTCTAAT	Reese AT.;Curr Biol. 2021	kibale forest national park	0.5	30.4	Tropical	20.8083	NA
Age Patterning in Wild Chimpanzee Gut Microbiota Diversity Reveals Differences from Humans in Early Life	ERR4451777	Eastern chimpanzee	Pan troglodytes schweinfurthii	Omnivorous	Mammalia	Primates	Wild	Terrestrial	EN	Africa	Uganda	V4	515F-806R	515F: GTGYCAGCMGCCGCGGTAA 806R: GGACTACNVGGGTWTCTAAT	Reese AT.;Curr Biol. 2021	kibale forest national park	0.5	30.4	Tropical	20.8083	NA
Age Patterning in Wild Chimpanzee Gut Microbiota Diversity Reveals Differences from Humans in Early Life	ERR4451778	Eastern chimpanzee	Pan troglodytes schweinfurthii	Omnivorous	Mammalia	Primates	Wild	Terrestrial	EN	Africa	Uganda	V4	515F-806R	515F: GTGYCAGCMGCCGCGGTAA 806R: GGACTACNVGGGTWTCTAAT	Reese AT.;Curr Biol. 2021	kibale forest national park	0.5	30.4	Tropical	20.8083	NA
Age Patterning in Wild Chimpanzee Gut Microbiota Diversity Reveals Differences from Humans in Early Life	ERR4451779	Eastern chimpanzee	Pan troglodytes schweinfurthii	Omnivorous	Mammalia	Primates	Wild	Terrestrial	EN	Africa	Uganda	V4	515F-806R	515F: GTGYCAGCMGCCGCGGTAA 806R: GGACTACNVGGGTWTCTAAT	Reese AT.;Curr Biol. 2021	kibale forest national park	0.5	30.4	Tropical	20.8083	NA
Age Patterning in Wild Chimpanzee Gut Microbiota Diversity Reveals Differences from Humans in Early Life	ERR4451780	Eastern chimpanzee	Pan troglodytes schweinfurthii	Omnivorous	Mammalia	Primates	Wild	Terrestrial	EN	Africa	Uganda	V4	515F-806R	515F: GTGYCAGCMGCCGCGGTAA 806R: GGACTACNVGGGTWTCTAAT	Reese AT.;Curr Biol. 2021	kibale forest national park	0.5	30.4	Tropical	20.8083	NA
Age Patterning in Wild Chimpanzee Gut Microbiota Diversity Reveals Differences from Humans in Early Life	ERR4451781	Eastern chimpanzee	Pan troglodytes schweinfurthii	Omnivorous	Mammalia	Primates	Wild	Terrestrial	EN	Africa	Uganda	V4	515F-806R	515F: GTGYCAGCMGCCGCGGTAA 806R: GGACTACNVGGGTWTCTAAT	Reese AT.;Curr Biol. 2021	kibale forest national park	0.5	30.4	Tropical	20.8083	NA
Age Patterning in Wild Chimpanzee Gut Microbiota Diversity Reveals Differences from Humans in Early Life	ERR4451782	Eastern chimpanzee	Pan troglodytes schweinfurthii	Omnivorous	Mammalia	Primates	Wild	Terrestrial	EN	Africa	Uganda	V4	515F-806R	515F: GTGYCAGCMGCCGCGGTAA 806R: GGACTACNVGGGTWTCTAAT	Reese AT.;Curr Biol. 2021	kibale forest national park	0.5	30.4	Tropical	20.8083	NA
Age Patterning in Wild Chimpanzee Gut Microbiota Diversity Reveals Differences from Humans in Early Life	ERR4451783	Eastern chimpanzee	Pan troglodytes schweinfurthii	Omnivorous	Mammalia	Primates	Wild	Terrestrial	EN	Africa	Uganda	V4	515F-806R	515F: GTGYCAGCMGCCGCGGTAA 806R: GGACTACNVGGGTWTCTAAT	Reese AT.;Curr Biol. 2021	kibale forest national park	0.5	30.4	Tropical	20.8083	NA
Age Patterning in Wild Chimpanzee Gut Microbiota Diversity Reveals Differences from Humans in Early Life	ERR4451784	Eastern chimpanzee	Pan troglodytes schweinfurthii	Omnivorous	Mammalia	Primates	Wild	Terrestrial	EN	Africa	Uganda	V4	515F-806R	515F: GTGYCAGCMGCCGCGGTAA 806R: GGACTACNVGGGTWTCTAAT	Reese AT.;Curr Biol. 2021	kibale forest national park	0.5	30.4	Tropical	20.8083	NA
Age Patterning in Wild Chimpanzee Gut Microbiota Diversity Reveals Differences from Humans in Early Life	ERR4451785	Eastern chimpanzee	Pan troglodytes schweinfurthii	Omnivorous	Mammalia	Primates	Wild	Terrestrial	EN	Africa	Uganda	V4	515F-806R	515F: GTGYCAGCMGCCGCGGTAA 806R: GGACTACNVGGGTWTCTAAT	Reese AT.;Curr Biol. 2021	kibale forest national park	0.5	30.4	Tropical	20.8083	NA
Age Patterning in Wild Chimpanzee Gut Microbiota Diversity Reveals Differences from Humans in Early Life	ERR4451786	Eastern chimpanzee	Pan troglodytes schweinfurthii	Omnivorous	Mammalia	Primates	Wild	Terrestrial	EN	Africa	Uganda	V4	515F-806R	515F: GTGYCAGCMGCCGCGGTAA 806R: GGACTACNVGGGTWTCTAAT	Reese AT.;Curr Biol. 2021	kibale forest national park	0.5	30.4	Tropical	20.8083	NA
Age Patterning in Wild Chimpanzee Gut Microbiota Diversity Reveals Differences from Humans in Early Life	ERR4451787	Eastern chimpanzee	Pan troglodytes schweinfurthii	Omnivorous	Mammalia	Primates	Wild	Terrestrial	EN	Africa	Uganda	V4	515F-806R	515F: GTGYCAGCMGCCGCGGTAA 806R: GGACTACNVGGGTWTCTAAT	Reese AT.;Curr Biol. 2021	kibale forest national park	0.5	30.4	Tropical	20.8083	NA
Age Patterning in Wild Chimpanzee Gut Microbiota Diversity Reveals Differences from Humans in Early Life	ERR4451788	Eastern chimpanzee	Pan troglodytes schweinfurthii	Omnivorous	Mammalia	Primates	Wild	Terrestrial	EN	Africa	Uganda	V4	515F-806R	515F: GTGYCAGCMGCCGCGGTAA 806R: GGACTACNVGGGTWTCTAAT	Reese AT.;Curr Biol. 2021	kibale forest national park	0.5	30.4	Tropical	20.8083	NA
Age Patterning in Wild Chimpanzee Gut Microbiota Diversity Reveals Differences from Humans in Early Life	ERR4451789	Eastern chimpanzee	Pan troglodytes schweinfurthii	Omnivorous	Mammalia	Primates	Wild	Terrestrial	EN	Africa	Uganda	V4	515F-806R	515F: GTGYCAGCMGCCGCGGTAA 806R: GGACTACNVGGGTWTCTAAT	Reese AT.;Curr Biol. 2021	kibale forest national park	0.5	30.4	Tropical	20.8083	NA
Age Patterning in Wild Chimpanzee Gut Microbiota Diversity Reveals Differences from Humans in Early Life	ERR4451790	Eastern chimpanzee	Pan troglodytes schweinfurthii	Omnivorous	Mammalia	Primates	Wild	Terrestrial	EN	Africa	Uganda	V4	515F-806R	515F: GTGYCAGCMGCCGCGGTAA 806R: GGACTACNVGGGTWTCTAAT	Reese AT.;Curr Biol. 2021	kibale forest national park	0.5	30.4	Tropical	20.8083	NA
Age Patterning in Wild Chimpanzee Gut Microbiota Diversity Reveals Differences from Humans in Early Life	ERR4451791	Eastern chimpanzee	Pan troglodytes schweinfurthii	Omnivorous	Mammalia	Primates	Wild	Terrestrial	EN	Africa	Uganda	V4	515F-806R	515F: GTGYCAGCMGCCGCGGTAA 806R: GGACTACNVGGGTWTCTAAT	Reese AT.;Curr Biol. 2021	kibale forest national park	0.5	30.4	Tropical	20.8083	NA
Age Patterning in Wild Chimpanzee Gut Microbiota Diversity Reveals Differences from Humans in Early Life	ERR4451792	Eastern chimpanzee	Pan troglodytes schweinfurthii	Omnivorous	Mammalia	Primates	Wild	Terrestrial	EN	Africa	Uganda	V4	515F-806R	515F: GTGYCAGCMGCCGCGGTAA 806R: GGACTACNVGGGTWTCTAAT	Reese AT.;Curr Biol. 2021	kibale forest national park	0.5	30.4	Tropical	20.8083	NA
Age Patterning in Wild Chimpanzee Gut Microbiota Diversity Reveals Differences from Humans in Early Life	ERR4451793	Eastern chimpanzee	Pan troglodytes schweinfurthii	Omnivorous	Mammalia	Primates	Wild	Terrestrial	EN	Africa	Uganda	V4	515F-806R	515F: GTGYCAGCMGCCGCGGTAA 806R: GGACTACNVGGGTWTCTAAT	Reese AT.;Curr Biol. 2021	kibale forest national park	0.5	30.4	Tropical	20.8083	NA
Age Patterning in Wild Chimpanzee Gut Microbiota Diversity Reveals Differences from Humans in Early Life	ERR4451794	Eastern chimpanzee	Pan troglodytes schweinfurthii	Omnivorous	Mammalia	Primates	Wild	Terrestrial	EN	Africa	Uganda	V4	515F-806R	515F: GTGYCAGCMGCCGCGGTAA 806R: GGACTACNVGGGTWTCTAAT	Reese AT.;Curr Biol. 2021	kibale forest national park	0.5	30.4	Tropical	20.8083	NA
Age Patterning in Wild Chimpanzee Gut Microbiota Diversity Reveals Differences from Humans in Early Life	ERR4451795	Eastern chimpanzee	Pan troglodytes schweinfurthii	Omnivorous	Mammalia	Primates	Wild	Terrestrial	EN	Africa	Uganda	V4	515F-806R	515F: GTGYCAGCMGCCGCGGTAA 806R: GGACTACNVGGGTWTCTAAT	Reese AT.;Curr Biol. 2021	kibale forest national park	0.5	30.4	Tropical	20.8083	NA
Age Patterning in Wild Chimpanzee Gut Microbiota Diversity Reveals Differences from Humans in Early Life	ERR4451796	Eastern chimpanzee	Pan troglodytes schweinfurthii	Omnivorous	Mammalia	Primates	Wild	Terrestrial	EN	Africa	Uganda	V4	515F-806R	515F: GTGYCAGCMGCCGCGGTAA 806R: GGACTACNVGGGTWTCTAAT	Reese AT.;Curr Biol. 2021	kibale forest national park	0.5	30.4	Tropical	20.8083	NA
Age Patterning in Wild Chimpanzee Gut Microbiota Diversity Reveals Differences from Humans in Early Life	ERR4451797	Eastern chimpanzee	Pan troglodytes schweinfurthii	Omnivorous	Mammalia	Primates	Wild	Terrestrial	EN	Africa	Uganda	V4	515F-806R	515F: GTGYCAGCMGCCGCGGTAA 806R: GGACTACNVGGGTWTCTAAT	Reese AT.;Curr Biol. 2021	kibale forest national park	0.5	30.4	Tropical	20.8083	NA
Age Patterning in Wild Chimpanzee Gut Microbiota Diversity Reveals Differences from Humans in Early Life	ERR4451798	Eastern chimpanzee	Pan troglodytes schweinfurthii	Omnivorous	Mammalia	Primates	Wild	Terrestrial	EN	Africa	Uganda	V4	515F-806R	515F: GTGYCAGCMGCCGCGGTAA 806R: GGACTACNVGGGTWTCTAAT	Reese AT.;Curr Biol. 2021	kibale forest national park	0.5	30.4	Tropical	20.8083	NA
Age Patterning in Wild Chimpanzee Gut Microbiota Diversity Reveals Differences from Humans in Early Life	ERR4451799	Eastern chimpanzee	Pan troglodytes schweinfurthii	Omnivorous	Mammalia	Primates	Wild	Terrestrial	EN	Africa	Uganda	V4	515F-806R	515F: GTGYCAGCMGCCGCGGTAA 806R: GGACTACNVGGGTWTCTAAT	Reese AT.;Curr Biol. 2021	kibale forest national park	0.5	30.4	Tropical	20.8083	NA
Age Patterning in Wild Chimpanzee Gut Microbiota Diversity Reveals Differences from Humans in Early Life	ERR4451800	Eastern chimpanzee	Pan troglodytes schweinfurthii	Omnivorous	Mammalia	Primates	Wild	Terrestrial	EN	Africa	Uganda	V4	515F-806R	515F: GTGYCAGCMGCCGCGGTAA 806R: GGACTACNVGGGTWTCTAAT	Reese AT.;Curr Biol. 2021	kibale forest national park	0.5	30.4	Tropical	20.8083	NA
Age Patterning in Wild Chimpanzee Gut Microbiota Diversity Reveals Differences from Humans in Early Life	ERR4451801	Eastern chimpanzee	Pan troglodytes schweinfurthii	Omnivorous	Mammalia	Primates	Wild	Terrestrial	EN	Africa	Uganda	V4	515F-806R	515F: GTGYCAGCMGCCGCGGTAA 806R: GGACTACNVGGGTWTCTAAT	Reese AT.;Curr Biol. 2021	kibale forest national park	0.5	30.4	Tropical	20.8083	NA
Age Patterning in Wild Chimpanzee Gut Microbiota Diversity Reveals Differences from Humans in Early Life	ERR4451802	Eastern chimpanzee	Pan troglodytes schweinfurthii	Omnivorous	Mammalia	Primates	Wild	Terrestrial	EN	Africa	Uganda	V4	515F-806R	515F: GTGYCAGCMGCCGCGGTAA 806R: GGACTACNVGGGTWTCTAAT	Reese AT.;Curr Biol. 2021	kibale forest national park	0.5	30.4	Tropical	20.8083	NA
Age Patterning in Wild Chimpanzee Gut Microbiota Diversity Reveals Differences from Humans in Early Life	ERR4451803	Eastern chimpanzee	Pan troglodytes schweinfurthii	Omnivorous	Mammalia	Primates	Wild	Terrestrial	EN	Africa	Uganda	V4	515F-806R	515F: GTGYCAGCMGCCGCGGTAA 806R: GGACTACNVGGGTWTCTAAT	Reese AT.;Curr Biol. 2021	kibale forest national park	0.5	30.4	Tropical	20.8083	NA
Age Patterning in Wild Chimpanzee Gut Microbiota Diversity Reveals Differences from Humans in Early Life	ERR4451804	Eastern chimpanzee	Pan troglodytes schweinfurthii	Omnivorous	Mammalia	Primates	Wild	Terrestrial	EN	Africa	Uganda	V4	515F-806R	515F: GTGYCAGCMGCCGCGGTAA 806R: GGACTACNVGGGTWTCTAAT	Reese AT.;Curr Biol. 2021	kibale forest national park	0.5	30.4	Tropical	20.8083	NA
Age Patterning in Wild Chimpanzee Gut Microbiota Diversity Reveals Differences from Humans in Early Life	ERR4451805	Eastern chimpanzee	Pan troglodytes schweinfurthii	Omnivorous	Mammalia	Primates	Wild	Terrestrial	EN	Africa	Uganda	V4	515F-806R	515F: GTGYCAGCMGCCGCGGTAA 806R: GGACTACNVGGGTWTCTAAT	Reese AT.;Curr Biol. 2021	kibale forest national park	0.5	30.4	Tropical	20.8083	NA
Age Patterning in Wild Chimpanzee Gut Microbiota Diversity Reveals Differences from Humans in Early Life	ERR4451806	Eastern chimpanzee	Pan troglodytes schweinfurthii	Omnivorous	Mammalia	Primates	Wild	Terrestrial	EN	Africa	Uganda	V4	515F-806R	515F: GTGYCAGCMGCCGCGGTAA 806R: GGACTACNVGGGTWTCTAAT	Reese AT.;Curr Biol. 2021	kibale forest national park	0.5	30.4	Tropical	20.8083	NA
Age Patterning in Wild Chimpanzee Gut Microbiota Diversity Reveals Differences from Humans in Early Life	ERR4451807	Eastern chimpanzee	Pan troglodytes schweinfurthii	Omnivorous	Mammalia	Primates	Wild	Terrestrial	EN	Africa	Uganda	V4	515F-806R	515F: GTGYCAGCMGCCGCGGTAA 806R: GGACTACNVGGGTWTCTAAT	Reese AT.;Curr Biol. 2021	kibale forest national park	0.5	30.4	Tropical	20.8083	NA
Age Patterning in Wild Chimpanzee Gut Microbiota Diversity Reveals Differences from Humans in Early Life	ERR4451808	Eastern chimpanzee	Pan troglodytes schweinfurthii	Omnivorous	Mammalia	Primates	Wild	Terrestrial	EN	Africa	Uganda	V4	515F-806R	515F: GTGYCAGCMGCCGCGGTAA 806R: GGACTACNVGGGTWTCTAAT	Reese AT.;Curr Biol. 2021	kibale forest national park	0.5	30.4	Tropical	20.8083	NA
Age Patterning in Wild Chimpanzee Gut Microbiota Diversity Reveals Differences from Humans in Early Life	ERR4451809	Eastern chimpanzee	Pan troglodytes schweinfurthii	Omnivorous	Mammalia	Primates	Wild	Terrestrial	EN	Africa	Uganda	V4	515F-806R	515F: GTGYCAGCMGCCGCGGTAA 806R: GGACTACNVGGGTWTCTAAT	Reese AT.;Curr Biol. 2021	kibale forest national park	0.5	30.4	Tropical	20.8083	NA
Age Patterning in Wild Chimpanzee Gut Microbiota Diversity Reveals Differences from Humans in Early Life	ERR4451813	Eastern chimpanzee	Pan troglodytes schweinfurthii	Omnivorous	Mammalia	Primates	Wild	Terrestrial	EN	Africa	Uganda	V4	515F-806R	515F: GTGYCAGCMGCCGCGGTAA 806R: GGACTACNVGGGTWTCTAAT	Reese AT.;Curr Biol. 2021	kibale forest national park	0.5	30.4	Tropical	20.8083	NA
Age Patterning in Wild Chimpanzee Gut Microbiota Diversity Reveals Differences from Humans in Early Life	ERR4451814	Eastern chimpanzee	Pan troglodytes schweinfurthii	Omnivorous	Mammalia	Primates	Wild	Terrestrial	EN	Africa	Uganda	V4	515F-806R	515F: GTGYCAGCMGCCGCGGTAA 806R: GGACTACNVGGGTWTCTAAT	Reese AT.;Curr Biol. 2021	kibale forest national park	0.5	30.4	Tropical	20.8083	NA
Age Patterning in Wild Chimpanzee Gut Microbiota Diversity Reveals Differences from Humans in Early Life	ERR4451816	Eastern chimpanzee	Pan troglodytes schweinfurthii	Omnivorous	Mammalia	Primates	Wild	Terrestrial	EN	Africa	Uganda	V4	515F-806R	515F: GTGYCAGCMGCCGCGGTAA 806R: GGACTACNVGGGTWTCTAAT	Reese AT.;Curr Biol. 2021	kibale forest national park	0.5	30.4	Tropical	20.8083	NA
Age Patterning in Wild Chimpanzee Gut Microbiota Diversity Reveals Differences from Humans in Early Life	ERR4451817	Eastern chimpanzee	Pan troglodytes schweinfurthii	Omnivorous	Mammalia	Primates	Wild	Terrestrial	EN	Africa	Uganda	V4	515F-806R	515F: GTGYCAGCMGCCGCGGTAA 806R: GGACTACNVGGGTWTCTAAT	Reese AT.;Curr Biol. 2021	kibale forest national park	0.5	30.4	Tropical	20.8083	NA
Age Patterning in Wild Chimpanzee Gut Microbiota Diversity Reveals Differences from Humans in Early Life	ERR4451818	Eastern chimpanzee	Pan troglodytes schweinfurthii	Omnivorous	Mammalia	Primates	Wild	Terrestrial	EN	Africa	Uganda	V4	515F-806R	515F: GTGYCAGCMGCCGCGGTAA 806R: GGACTACNVGGGTWTCTAAT	Reese AT.;Curr Biol. 2021	kibale forest national park	0.5	30.4	Tropical	20.8083	NA
Age Patterning in Wild Chimpanzee Gut Microbiota Diversity Reveals Differences from Humans in Early Life	ERR4451819	Eastern chimpanzee	Pan troglodytes schweinfurthii	Omnivorous	Mammalia	Primates	Wild	Terrestrial	EN	Africa	Uganda	V4	515F-806R	515F: GTGYCAGCMGCCGCGGTAA 806R: GGACTACNVGGGTWTCTAAT	Reese AT.;Curr Biol. 2021	kibale forest national park	0.5	30.4	Tropical	20.8083	NA
Age Patterning in Wild Chimpanzee Gut Microbiota Diversity Reveals Differences from Humans in Early Life	ERR4451820	Eastern chimpanzee	Pan troglodytes schweinfurthii	Omnivorous	Mammalia	Primates	Wild	Terrestrial	EN	Africa	Uganda	V4	515F-806R	515F: GTGYCAGCMGCCGCGGTAA 806R: GGACTACNVGGGTWTCTAAT	Reese AT.;Curr Biol. 2021	kibale forest national park	0.5	30.4	Tropical	20.8083	NA
Age Patterning in Wild Chimpanzee Gut Microbiota Diversity Reveals Differences from Humans in Early Life	ERR4451822	Eastern chimpanzee	Pan troglodytes schweinfurthii	Omnivorous	Mammalia	Primates	Wild	Terrestrial	EN	Africa	Uganda	V4	515F-806R	515F: GTGYCAGCMGCCGCGGTAA 806R: GGACTACNVGGGTWTCTAAT	Reese AT.;Curr Biol. 2021	kibale forest national park	0.5	30.4	Tropical	20.8083	NA
Age Patterning in Wild Chimpanzee Gut Microbiota Diversity Reveals Differences from Humans in Early Life	ERR4451823	Eastern chimpanzee	Pan troglodytes schweinfurthii	Omnivorous	Mammalia	Primates	Wild	Terrestrial	EN	Africa	Uganda	V4	515F-806R	515F: GTGYCAGCMGCCGCGGTAA 806R: GGACTACNVGGGTWTCTAAT	Reese AT.;Curr Biol. 2021	kibale forest national park	0.5	30.4	Tropical	20.8083	NA
Age Patterning in Wild Chimpanzee Gut Microbiota Diversity Reveals Differences from Humans in Early Life	ERR4451824	Eastern chimpanzee	Pan troglodytes schweinfurthii	Omnivorous	Mammalia	Primates	Wild	Terrestrial	EN	Africa	Uganda	V4	515F-806R	515F: GTGYCAGCMGCCGCGGTAA 806R: GGACTACNVGGGTWTCTAAT	Reese AT.;Curr Biol. 2021	kibale forest national park	0.5	30.4	Tropical	20.8083	NA
Age Patterning in Wild Chimpanzee Gut Microbiota Diversity Reveals Differences from Humans in Early Life	ERR4451825	Eastern chimpanzee	Pan troglodytes schweinfurthii	Omnivorous	Mammalia	Primates	Wild	Terrestrial	EN	Africa	Uganda	V4	515F-806R	515F: GTGYCAGCMGCCGCGGTAA 806R: GGACTACNVGGGTWTCTAAT	Reese AT.;Curr Biol. 2021	kibale forest national park	0.5	30.4	Tropical	20.8083	NA
Age Patterning in Wild Chimpanzee Gut Microbiota Diversity Reveals Differences from Humans in Early Life	ERR4451826	Eastern chimpanzee	Pan troglodytes schweinfurthii	Omnivorous	Mammalia	Primates	Wild	Terrestrial	EN	Africa	Uganda	V4	515F-806R	515F: GTGYCAGCMGCCGCGGTAA 806R: GGACTACNVGGGTWTCTAAT	Reese AT.;Curr Biol. 2021	kibale forest national park	0.5	30.4	Tropical	20.8083	NA
Age Patterning in Wild Chimpanzee Gut Microbiota Diversity Reveals Differences from Humans in Early Life	ERR4451827	Eastern chimpanzee	Pan troglodytes schweinfurthii	Omnivorous	Mammalia	Primates	Wild	Terrestrial	EN	Africa	Uganda	V4	515F-806R	515F: GTGYCAGCMGCCGCGGTAA 806R: GGACTACNVGGGTWTCTAAT	Reese AT.;Curr Biol. 2021	kibale forest national park	0.5	30.4	Tropical	20.8083	NA
Age Patterning in Wild Chimpanzee Gut Microbiota Diversity Reveals Differences from Humans in Early Life	ERR4451828	Eastern chimpanzee	Pan troglodytes schweinfurthii	Omnivorous	Mammalia	Primates	Wild	Terrestrial	EN	Africa	Uganda	V4	515F-806R	515F: GTGYCAGCMGCCGCGGTAA 806R: GGACTACNVGGGTWTCTAAT	Reese AT.;Curr Biol. 2021	kibale forest national park	0.5	30.4	Tropical	20.8083	NA
Age Patterning in Wild Chimpanzee Gut Microbiota Diversity Reveals Differences from Humans in Early Life	ERR4451829	Eastern chimpanzee	Pan troglodytes schweinfurthii	Omnivorous	Mammalia	Primates	Wild	Terrestrial	EN	Africa	Uganda	V4	515F-806R	515F: GTGYCAGCMGCCGCGGTAA 806R: GGACTACNVGGGTWTCTAAT	Reese AT.;Curr Biol. 2021	kibale forest national park	0.5	30.4	Tropical	20.8083	NA
Age Patterning in Wild Chimpanzee Gut Microbiota Diversity Reveals Differences from Humans in Early Life	ERR4451830	Eastern chimpanzee	Pan troglodytes schweinfurthii	Omnivorous	Mammalia	Primates	Wild	Terrestrial	EN	Africa	Uganda	V4	515F-806R	515F: GTGYCAGCMGCCGCGGTAA 806R: GGACTACNVGGGTWTCTAAT	Reese AT.;Curr Biol. 2021	kibale forest national park	0.5	30.4	Tropical	20.8083	NA
Age Patterning in Wild Chimpanzee Gut Microbiota Diversity Reveals Differences from Humans in Early Life	ERR4451831	Eastern chimpanzee	Pan troglodytes schweinfurthii	Omnivorous	Mammalia	Primates	Wild	Terrestrial	EN	Africa	Uganda	V4	515F-806R	515F: GTGYCAGCMGCCGCGGTAA 806R: GGACTACNVGGGTWTCTAAT	Reese AT.;Curr Biol. 2021	kibale forest national park	0.5	30.4	Tropical	20.8083	NA
Age Patterning in Wild Chimpanzee Gut Microbiota Diversity Reveals Differences from Humans in Early Life	ERR4451832	Eastern chimpanzee	Pan troglodytes schweinfurthii	Omnivorous	Mammalia	Primates	Wild	Terrestrial	EN	Africa	Uganda	V4	515F-806R	515F: GTGYCAGCMGCCGCGGTAA 806R: GGACTACNVGGGTWTCTAAT	Reese AT.;Curr Biol. 2021	kibale forest national park	0.5	30.4	Tropical	20.8083	NA
Age Patterning in Wild Chimpanzee Gut Microbiota Diversity Reveals Differences from Humans in Early Life	ERR4451833	Eastern chimpanzee	Pan troglodytes schweinfurthii	Omnivorous	Mammalia	Primates	Wild	Terrestrial	EN	Africa	Uganda	V4	515F-806R	515F: GTGYCAGCMGCCGCGGTAA 806R: GGACTACNVGGGTWTCTAAT	Reese AT.;Curr Biol. 2021	kibale forest national park	0.5	30.4	Tropical	20.8083	NA
Age Patterning in Wild Chimpanzee Gut Microbiota Diversity Reveals Differences from Humans in Early Life	ERR4451834	Eastern chimpanzee	Pan troglodytes schweinfurthii	Omnivorous	Mammalia	Primates	Wild	Terrestrial	EN	Africa	Uganda	V4	515F-806R	515F: GTGYCAGCMGCCGCGGTAA 806R: GGACTACNVGGGTWTCTAAT	Reese AT.;Curr Biol. 2021	kibale forest national park	0.5	30.4	Tropical	20.8083	NA
Age Patterning in Wild Chimpanzee Gut Microbiota Diversity Reveals Differences from Humans in Early Life	ERR4451835	Eastern chimpanzee	Pan troglodytes schweinfurthii	Omnivorous	Mammalia	Primates	Wild	Terrestrial	EN	Africa	Uganda	V4	515F-806R	515F: GTGYCAGCMGCCGCGGTAA 806R: GGACTACNVGGGTWTCTAAT	Reese AT.;Curr Biol. 2021	kibale forest national park	0.5	30.4	Tropical	20.8083	NA
Age Patterning in Wild Chimpanzee Gut Microbiota Diversity Reveals Differences from Humans in Early Life	ERR4451836	Eastern chimpanzee	Pan troglodytes schweinfurthii	Omnivorous	Mammalia	Primates	Wild	Terrestrial	EN	Africa	Uganda	V4	515F-806R	515F: GTGYCAGCMGCCGCGGTAA 806R: GGACTACNVGGGTWTCTAAT	Reese AT.;Curr Biol. 2021	kibale forest national park	0.5	30.4	Tropical	20.8083	NA
Age Patterning in Wild Chimpanzee Gut Microbiota Diversity Reveals Differences from Humans in Early Life	ERR4451837	Eastern chimpanzee	Pan troglodytes schweinfurthii	Omnivorous	Mammalia	Primates	Wild	Terrestrial	EN	Africa	Uganda	V4	515F-806R	515F: GTGYCAGCMGCCGCGGTAA 806R: GGACTACNVGGGTWTCTAAT	Reese AT.;Curr Biol. 2021	kibale forest national park	0.5	30.4	Tropical	20.8083	NA
Age Patterning in Wild Chimpanzee Gut Microbiota Diversity Reveals Differences from Humans in Early Life	ERR4451838	Eastern chimpanzee	Pan troglodytes schweinfurthii	Omnivorous	Mammalia	Primates	Wild	Terrestrial	EN	Africa	Uganda	V4	515F-806R	515F: GTGYCAGCMGCCGCGGTAA 806R: GGACTACNVGGGTWTCTAAT	Reese AT.;Curr Biol. 2021	kibale forest national park	0.5	30.4	Tropical	20.8083	NA
Age Patterning in Wild Chimpanzee Gut Microbiota Diversity Reveals Differences from Humans in Early Life	ERR4451839	Eastern chimpanzee	Pan troglodytes schweinfurthii	Omnivorous	Mammalia	Primates	Wild	Terrestrial	EN	Africa	Uganda	V4	515F-806R	515F: GTGYCAGCMGCCGCGGTAA 806R: GGACTACNVGGGTWTCTAAT	Reese AT.;Curr Biol. 2021	kibale forest national park	0.5	30.4	Tropical	20.8083	NA
Age Patterning in Wild Chimpanzee Gut Microbiota Diversity Reveals Differences from Humans in Early Life	ERR4451840	Eastern chimpanzee	Pan troglodytes schweinfurthii	Omnivorous	Mammalia	Primates	Wild	Terrestrial	EN	Africa	Uganda	V4	515F-806R	515F: GTGYCAGCMGCCGCGGTAA 806R: GGACTACNVGGGTWTCTAAT	Reese AT.;Curr Biol. 2021	kibale forest national park	0.5	30.4	Tropical	20.8083	NA
Age Patterning in Wild Chimpanzee Gut Microbiota Diversity Reveals Differences from Humans in Early Life	ERR4451841	Eastern chimpanzee	Pan troglodytes schweinfurthii	Omnivorous	Mammalia	Primates	Wild	Terrestrial	EN	Africa	Uganda	V4	515F-806R	515F: GTGYCAGCMGCCGCGGTAA 806R: GGACTACNVGGGTWTCTAAT	Reese AT.;Curr Biol. 2021	kibale forest national park	0.5	30.4	Tropical	20.8083	NA
Age Patterning in Wild Chimpanzee Gut Microbiota Diversity Reveals Differences from Humans in Early Life	ERR4451842	Eastern chimpanzee	Pan troglodytes schweinfurthii	Omnivorous	Mammalia	Primates	Wild	Terrestrial	EN	Africa	Uganda	V4	515F-806R	515F: GTGYCAGCMGCCGCGGTAA 806R: GGACTACNVGGGTWTCTAAT	Reese AT.;Curr Biol. 2021	kibale forest national park	0.5	30.4	Tropical	20.8083	NA
Age Patterning in Wild Chimpanzee Gut Microbiota Diversity Reveals Differences from Humans in Early Life	ERR4451843	Eastern chimpanzee	Pan troglodytes schweinfurthii	Omnivorous	Mammalia	Primates	Wild	Terrestrial	EN	Africa	Uganda	V4	515F-806R	515F: GTGYCAGCMGCCGCGGTAA 806R: GGACTACNVGGGTWTCTAAT	Reese AT.;Curr Biol. 2021	kibale forest national park	0.5	30.4	Tropical	20.8083	NA
Age Patterning in Wild Chimpanzee Gut Microbiota Diversity Reveals Differences from Humans in Early Life	ERR4451844	Eastern chimpanzee	Pan troglodytes schweinfurthii	Omnivorous	Mammalia	Primates	Wild	Terrestrial	EN	Africa	Uganda	V4	515F-806R	515F: GTGYCAGCMGCCGCGGTAA 806R: GGACTACNVGGGTWTCTAAT	Reese AT.;Curr Biol. 2021	kibale forest national park	0.5	30.4	Tropical	20.8083	NA
Age Patterning in Wild Chimpanzee Gut Microbiota Diversity Reveals Differences from Humans in Early Life	ERR4451845	Eastern chimpanzee	Pan troglodytes schweinfurthii	Omnivorous	Mammalia	Primates	Wild	Terrestrial	EN	Africa	Uganda	V4	515F-806R	515F: GTGYCAGCMGCCGCGGTAA 806R: GGACTACNVGGGTWTCTAAT	Reese AT.;Curr Biol. 2021	kibale forest national park	0.5	30.4	Tropical	20.8083	NA
Age Patterning in Wild Chimpanzee Gut Microbiota Diversity Reveals Differences from Humans in Early Life	ERR4451846	Eastern chimpanzee	Pan troglodytes schweinfurthii	Omnivorous	Mammalia	Primates	Wild	Terrestrial	EN	Africa	Uganda	V4	515F-806R	515F: GTGYCAGCMGCCGCGGTAA 806R: GGACTACNVGGGTWTCTAAT	Reese AT.;Curr Biol. 2021	kibale forest national park	0.5	30.4	Tropical	20.8083	NA
Age Patterning in Wild Chimpanzee Gut Microbiota Diversity Reveals Differences from Humans in Early Life	ERR4451847	Eastern chimpanzee	Pan troglodytes schweinfurthii	Omnivorous	Mammalia	Primates	Wild	Terrestrial	EN	Africa	Uganda	V4	515F-806R	515F: GTGYCAGCMGCCGCGGTAA 806R: GGACTACNVGGGTWTCTAAT	Reese AT.;Curr Biol. 2021	kibale forest national park	0.5	30.4	Tropical	20.8083	NA
Age Patterning in Wild Chimpanzee Gut Microbiota Diversity Reveals Differences from Humans in Early Life	ERR4451848	Eastern chimpanzee	Pan troglodytes schweinfurthii	Omnivorous	Mammalia	Primates	Wild	Terrestrial	EN	Africa	Uganda	V4	515F-806R	515F: GTGYCAGCMGCCGCGGTAA 806R: GGACTACNVGGGTWTCTAAT	Reese AT.;Curr Biol. 2021	kibale forest national park	0.5	30.4	Tropical	20.8083	NA
Age Patterning in Wild Chimpanzee Gut Microbiota Diversity Reveals Differences from Humans in Early Life	ERR4451849	Eastern chimpanzee	Pan troglodytes schweinfurthii	Omnivorous	Mammalia	Primates	Wild	Terrestrial	EN	Africa	Uganda	V4	515F-806R	515F: GTGYCAGCMGCCGCGGTAA 806R: GGACTACNVGGGTWTCTAAT	Reese AT.;Curr Biol. 2021	kibale forest national park	0.5	30.4	Tropical	20.8083	NA
Age Patterning in Wild Chimpanzee Gut Microbiota Diversity Reveals Differences from Humans in Early Life	ERR4451850	Eastern chimpanzee	Pan troglodytes schweinfurthii	Omnivorous	Mammalia	Primates	Wild	Terrestrial	EN	Africa	Uganda	V4	515F-806R	515F: GTGYCAGCMGCCGCGGTAA 806R: GGACTACNVGGGTWTCTAAT	Reese AT.;Curr Biol. 2021	kibale forest national park	0.5	30.4	Tropical	20.8083	NA
Age Patterning in Wild Chimpanzee Gut Microbiota Diversity Reveals Differences from Humans in Early Life	ERR4451851	Eastern chimpanzee	Pan troglodytes schweinfurthii	Omnivorous	Mammalia	Primates	Wild	Terrestrial	EN	Africa	Uganda	V4	515F-806R	515F: GTGYCAGCMGCCGCGGTAA 806R: GGACTACNVGGGTWTCTAAT	Reese AT.;Curr Biol. 2021	kibale forest national park	0.5	30.4	Tropical	20.8083	NA
Age Patterning in Wild Chimpanzee Gut Microbiota Diversity Reveals Differences from Humans in Early Life	ERR4451852	Eastern chimpanzee	Pan troglodytes schweinfurthii	Omnivorous	Mammalia	Primates	Wild	Terrestrial	EN	Africa	Uganda	V4	515F-806R	515F: GTGYCAGCMGCCGCGGTAA 806R: GGACTACNVGGGTWTCTAAT	Reese AT.;Curr Biol. 2021	kibale forest national park	0.5	30.4	Tropical	20.8083	NA
Age Patterning in Wild Chimpanzee Gut Microbiota Diversity Reveals Differences from Humans in Early Life	ERR4451853	Eastern chimpanzee	Pan troglodytes schweinfurthii	Omnivorous	Mammalia	Primates	Wild	Terrestrial	EN	Africa	Uganda	V4	515F-806R	515F: GTGYCAGCMGCCGCGGTAA 806R: GGACTACNVGGGTWTCTAAT	Reese AT.;Curr Biol. 2021	kibale forest national park	0.5	30.4	Tropical	20.8083	NA
Age Patterning in Wild Chimpanzee Gut Microbiota Diversity Reveals Differences from Humans in Early Life	ERR4451854	Eastern chimpanzee	Pan troglodytes schweinfurthii	Omnivorous	Mammalia	Primates	Wild	Terrestrial	EN	Africa	Uganda	V4	515F-806R	515F: GTGYCAGCMGCCGCGGTAA 806R: GGACTACNVGGGTWTCTAAT	Reese AT.;Curr Biol. 2021	kibale forest national park	0.5	30.4	Tropical	20.8083	NA
Age Patterning in Wild Chimpanzee Gut Microbiota Diversity Reveals Differences from Humans in Early Life	ERR4451856	Eastern chimpanzee	Pan troglodytes schweinfurthii	Omnivorous	Mammalia	Primates	Wild	Terrestrial	EN	Africa	Uganda	V4	515F-806R	515F: GTGYCAGCMGCCGCGGTAA 806R: GGACTACNVGGGTWTCTAAT	Reese AT.;Curr Biol. 2021	kibale forest national park	0.5	30.4	Tropical	20.8083	NA
Age Patterning in Wild Chimpanzee Gut Microbiota Diversity Reveals Differences from Humans in Early Life	ERR4451857	Eastern chimpanzee	Pan troglodytes schweinfurthii	Omnivorous	Mammalia	Primates	Wild	Terrestrial	EN	Africa	Uganda	V4	515F-806R	515F: GTGYCAGCMGCCGCGGTAA 806R: GGACTACNVGGGTWTCTAAT	Reese AT.;Curr Biol. 2021	kibale forest national park	0.5	30.4	Tropical	20.8083	NA
Age Patterning in Wild Chimpanzee Gut Microbiota Diversity Reveals Differences from Humans in Early Life	ERR4451858	Eastern chimpanzee	Pan troglodytes schweinfurthii	Omnivorous	Mammalia	Primates	Wild	Terrestrial	EN	Africa	Uganda	V4	515F-806R	515F: GTGYCAGCMGCCGCGGTAA 806R: GGACTACNVGGGTWTCTAAT	Reese AT.;Curr Biol. 2021	kibale forest national park	0.5	30.4	Tropical	20.8083	NA
Age Patterning in Wild Chimpanzee Gut Microbiota Diversity Reveals Differences from Humans in Early Life	ERR4451859	Eastern chimpanzee	Pan troglodytes schweinfurthii	Omnivorous	Mammalia	Primates	Wild	Terrestrial	EN	Africa	Uganda	V4	515F-806R	515F: GTGYCAGCMGCCGCGGTAA 806R: GGACTACNVGGGTWTCTAAT	Reese AT.;Curr Biol. 2021	kibale forest national park	0.5	30.4	Tropical	20.8083	NA
Age Patterning in Wild Chimpanzee Gut Microbiota Diversity Reveals Differences from Humans in Early Life	ERR4451860	Eastern chimpanzee	Pan troglodytes schweinfurthii	Omnivorous	Mammalia	Primates	Wild	Terrestrial	EN	Africa	Uganda	V4	515F-806R	515F: GTGYCAGCMGCCGCGGTAA 806R: GGACTACNVGGGTWTCTAAT	Reese AT.;Curr Biol. 2021	kibale forest national park	0.5	30.4	Tropical	20.8083	NA
Age Patterning in Wild Chimpanzee Gut Microbiota Diversity Reveals Differences from Humans in Early Life	ERR4451861	Eastern chimpanzee	Pan troglodytes schweinfurthii	Omnivorous	Mammalia	Primates	Wild	Terrestrial	EN	Africa	Uganda	V4	515F-806R	515F: GTGYCAGCMGCCGCGGTAA 806R: GGACTACNVGGGTWTCTAAT	Reese AT.;Curr Biol. 2021	kibale forest national park	0.5	30.4	Tropical	20.8083	NA
Age Patterning in Wild Chimpanzee Gut Microbiota Diversity Reveals Differences from Humans in Early Life	ERR4451862	Eastern chimpanzee	Pan troglodytes schweinfurthii	Omnivorous	Mammalia	Primates	Wild	Terrestrial	EN	Africa	Uganda	V4	515F-806R	515F: GTGYCAGCMGCCGCGGTAA 806R: GGACTACNVGGGTWTCTAAT	Reese AT.;Curr Biol. 2021	kibale forest national park	0.5	30.4	Tropical	20.8083	NA
Age Patterning in Wild Chimpanzee Gut Microbiota Diversity Reveals Differences from Humans in Early Life	ERR4451863	Eastern chimpanzee	Pan troglodytes schweinfurthii	Omnivorous	Mammalia	Primates	Wild	Terrestrial	EN	Africa	Uganda	V4	515F-806R	515F: GTGYCAGCMGCCGCGGTAA 806R: GGACTACNVGGGTWTCTAAT	Reese AT.;Curr Biol. 2021	kibale forest national park	0.5	30.4	Tropical	20.8083	NA
Age Patterning in Wild Chimpanzee Gut Microbiota Diversity Reveals Differences from Humans in Early Life	ERR4451864	Eastern chimpanzee	Pan troglodytes schweinfurthii	Omnivorous	Mammalia	Primates	Wild	Terrestrial	EN	Africa	Uganda	V4	515F-806R	515F: GTGYCAGCMGCCGCGGTAA 806R: GGACTACNVGGGTWTCTAAT	Reese AT.;Curr Biol. 2021	kibale forest national park	0.5	30.4	Tropical	20.8083	NA
Age Patterning in Wild Chimpanzee Gut Microbiota Diversity Reveals Differences from Humans in Early Life	ERR4451865	Eastern chimpanzee	Pan troglodytes schweinfurthii	Omnivorous	Mammalia	Primates	Wild	Terrestrial	EN	Africa	Uganda	V4	515F-806R	515F: GTGYCAGCMGCCGCGGTAA 806R: GGACTACNVGGGTWTCTAAT	Reese AT.;Curr Biol. 2021	kibale forest national park	0.5	30.4	Tropical	20.8083	NA
Age Patterning in Wild Chimpanzee Gut Microbiota Diversity Reveals Differences from Humans in Early Life	ERR4451866	Eastern chimpanzee	Pan troglodytes schweinfurthii	Omnivorous	Mammalia	Primates	Wild	Terrestrial	EN	Africa	Uganda	V4	515F-806R	515F: GTGYCAGCMGCCGCGGTAA 806R: GGACTACNVGGGTWTCTAAT	Reese AT.;Curr Biol. 2021	kibale forest national park	0.5	30.4	Tropical	20.8083	NA
Age Patterning in Wild Chimpanzee Gut Microbiota Diversity Reveals Differences from Humans in Early Life	ERR4451867	Eastern chimpanzee	Pan troglodytes schweinfurthii	Omnivorous	Mammalia	Primates	Wild	Terrestrial	EN	Africa	Uganda	V4	515F-806R	515F: GTGYCAGCMGCCGCGGTAA 806R: GGACTACNVGGGTWTCTAAT	Reese AT.;Curr Biol. 2021	kibale forest national park	0.5	30.4	Tropical	20.8083	NA
Age Patterning in Wild Chimpanzee Gut Microbiota Diversity Reveals Differences from Humans in Early Life	ERR4451868	Eastern chimpanzee	Pan troglodytes schweinfurthii	Omnivorous	Mammalia	Primates	Wild	Terrestrial	EN	Africa	Uganda	V4	515F-806R	515F: GTGYCAGCMGCCGCGGTAA 806R: GGACTACNVGGGTWTCTAAT	Reese AT.;Curr Biol. 2021	kibale forest national park	0.5	30.4	Tropical	20.8083	NA
Age Patterning in Wild Chimpanzee Gut Microbiota Diversity Reveals Differences from Humans in Early Life	ERR4451869	Eastern chimpanzee	Pan troglodytes schweinfurthii	Omnivorous	Mammalia	Primates	Wild	Terrestrial	EN	Africa	Uganda	V4	515F-806R	515F: GTGYCAGCMGCCGCGGTAA 806R: GGACTACNVGGGTWTCTAAT	Reese AT.;Curr Biol. 2021	kibale forest national park	0.5	30.4	Tropical	20.8083	NA
Age Patterning in Wild Chimpanzee Gut Microbiota Diversity Reveals Differences from Humans in Early Life	ERR4451870	Eastern chimpanzee	Pan troglodytes schweinfurthii	Omnivorous	Mammalia	Primates	Wild	Terrestrial	EN	Africa	Uganda	V4	515F-806R	515F: GTGYCAGCMGCCGCGGTAA 806R: GGACTACNVGGGTWTCTAAT	Reese AT.;Curr Biol. 2021	kibale forest national park	0.5	30.4	Tropical	20.8083	NA
Age Patterning in Wild Chimpanzee Gut Microbiota Diversity Reveals Differences from Humans in Early Life	ERR4451871	Eastern chimpanzee	Pan troglodytes schweinfurthii	Omnivorous	Mammalia	Primates	Wild	Terrestrial	EN	Africa	Uganda	V4	515F-806R	515F: GTGYCAGCMGCCGCGGTAA 806R: GGACTACNVGGGTWTCTAAT	Reese AT.;Curr Biol. 2021	kibale forest national park	0.5	30.4	Tropical	20.8083	NA
Age Patterning in Wild Chimpanzee Gut Microbiota Diversity Reveals Differences from Humans in Early Life	ERR4451873	Eastern chimpanzee	Pan troglodytes schweinfurthii	Omnivorous	Mammalia	Primates	Wild	Terrestrial	EN	Africa	Uganda	V4	515F-806R	515F: GTGYCAGCMGCCGCGGTAA 806R: GGACTACNVGGGTWTCTAAT	Reese AT.;Curr Biol. 2021	kibale forest national park	0.5	30.4	Tropical	20.8083	NA
Age Patterning in Wild Chimpanzee Gut Microbiota Diversity Reveals Differences from Humans in Early Life	ERR4451874	Eastern chimpanzee	Pan troglodytes schweinfurthii	Omnivorous	Mammalia	Primates	Wild	Terrestrial	EN	Africa	Uganda	V4	515F-806R	515F: GTGYCAGCMGCCGCGGTAA 806R: GGACTACNVGGGTWTCTAAT	Reese AT.;Curr Biol. 2021	kibale forest national park	0.5	30.4	Tropical	20.8083	NA
Age Patterning in Wild Chimpanzee Gut Microbiota Diversity Reveals Differences from Humans in Early Life	ERR4451875	Eastern chimpanzee	Pan troglodytes schweinfurthii	Omnivorous	Mammalia	Primates	Wild	Terrestrial	EN	Africa	Uganda	V4	515F-806R	515F: GTGYCAGCMGCCGCGGTAA 806R: GGACTACNVGGGTWTCTAAT	Reese AT.;Curr Biol. 2021	kibale forest national park	0.5	30.4	Tropical	20.8083	NA
Age Patterning in Wild Chimpanzee Gut Microbiota Diversity Reveals Differences from Humans in Early Life	ERR4451876	Eastern chimpanzee	Pan troglodytes schweinfurthii	Omnivorous	Mammalia	Primates	Wild	Terrestrial	EN	Africa	Uganda	V4	515F-806R	515F: GTGYCAGCMGCCGCGGTAA 806R: GGACTACNVGGGTWTCTAAT	Reese AT.;Curr Biol. 2021	kibale forest national park	0.5	30.4	Tropical	20.8083	NA
Age Patterning in Wild Chimpanzee Gut Microbiota Diversity Reveals Differences from Humans in Early Life	ERR4451877	Eastern chimpanzee	Pan troglodytes schweinfurthii	Omnivorous	Mammalia	Primates	Wild	Terrestrial	EN	Africa	Uganda	V4	515F-806R	515F: GTGYCAGCMGCCGCGGTAA 806R: GGACTACNVGGGTWTCTAAT	Reese AT.;Curr Biol. 2021	kibale forest national park	0.5	30.4	Tropical	20.8083	NA
Age Patterning in Wild Chimpanzee Gut Microbiota Diversity Reveals Differences from Humans in Early Life	ERR4451878	Eastern chimpanzee	Pan troglodytes schweinfurthii	Omnivorous	Mammalia	Primates	Wild	Terrestrial	EN	Africa	Uganda	V4	515F-806R	515F: GTGYCAGCMGCCGCGGTAA 806R: GGACTACNVGGGTWTCTAAT	Reese AT.;Curr Biol. 2021	kibale forest national park	0.5	30.4	Tropical	20.8083	NA
Age Patterning in Wild Chimpanzee Gut Microbiota Diversity Reveals Differences from Humans in Early Life	ERR4451879	Eastern chimpanzee	Pan troglodytes schweinfurthii	Omnivorous	Mammalia	Primates	Wild	Terrestrial	EN	Africa	Uganda	V4	515F-806R	515F: GTGYCAGCMGCCGCGGTAA 806R: GGACTACNVGGGTWTCTAAT	Reese AT.;Curr Biol. 2021	kibale forest national park	0.5	30.4	Tropical	20.8083	NA
Age Patterning in Wild Chimpanzee Gut Microbiota Diversity Reveals Differences from Humans in Early Life	ERR4451880	Eastern chimpanzee	Pan troglodytes schweinfurthii	Omnivorous	Mammalia	Primates	Wild	Terrestrial	EN	Africa	Uganda	V4	515F-806R	515F: GTGYCAGCMGCCGCGGTAA 806R: GGACTACNVGGGTWTCTAAT	Reese AT.;Curr Biol. 2021	kibale forest national park	0.5	30.4	Tropical	20.8083	NA
Age Patterning in Wild Chimpanzee Gut Microbiota Diversity Reveals Differences from Humans in Early Life	ERR4451881	Eastern chimpanzee	Pan troglodytes schweinfurthii	Omnivorous	Mammalia	Primates	Wild	Terrestrial	EN	Africa	Uganda	V4	515F-806R	515F: GTGYCAGCMGCCGCGGTAA 806R: GGACTACNVGGGTWTCTAAT	Reese AT.;Curr Biol. 2021	kibale forest national park	0.5	30.4	Tropical	20.8083	NA
Age Patterning in Wild Chimpanzee Gut Microbiota Diversity Reveals Differences from Humans in Early Life	ERR4451882	Eastern chimpanzee	Pan troglodytes schweinfurthii	Omnivorous	Mammalia	Primates	Wild	Terrestrial	EN	Africa	Uganda	V4	515F-806R	515F: GTGYCAGCMGCCGCGGTAA 806R: GGACTACNVGGGTWTCTAAT	Reese AT.;Curr Biol. 2021	kibale forest national park	0.5	30.4	Tropical	20.8083	NA
Age Patterning in Wild Chimpanzee Gut Microbiota Diversity Reveals Differences from Humans in Early Life	ERR4451883	Eastern chimpanzee	Pan troglodytes schweinfurthii	Omnivorous	Mammalia	Primates	Wild	Terrestrial	EN	Africa	Uganda	V4	515F-806R	515F: GTGYCAGCMGCCGCGGTAA 806R: GGACTACNVGGGTWTCTAAT	Reese AT.;Curr Biol. 2021	kibale forest national park	0.5	30.4	Tropical	20.8083	NA
Age Patterning in Wild Chimpanzee Gut Microbiota Diversity Reveals Differences from Humans in Early Life	ERR4451884	Eastern chimpanzee	Pan troglodytes schweinfurthii	Omnivorous	Mammalia	Primates	Wild	Terrestrial	EN	Africa	Uganda	V4	515F-806R	515F: GTGYCAGCMGCCGCGGTAA 806R: GGACTACNVGGGTWTCTAAT	Reese AT.;Curr Biol. 2021	kibale forest national park	0.5	30.4	Tropical	20.8083	NA
Age Patterning in Wild Chimpanzee Gut Microbiota Diversity Reveals Differences from Humans in Early Life	ERR4451885	Eastern chimpanzee	Pan troglodytes schweinfurthii	Omnivorous	Mammalia	Primates	Wild	Terrestrial	EN	Africa	Uganda	V4	515F-806R	515F: GTGYCAGCMGCCGCGGTAA 806R: GGACTACNVGGGTWTCTAAT	Reese AT.;Curr Biol. 2021	kibale forest national park	0.5	30.4	Tropical	20.8083	NA
Age Patterning in Wild Chimpanzee Gut Microbiota Diversity Reveals Differences from Humans in Early Life	ERR4451886	Eastern chimpanzee	Pan troglodytes schweinfurthii	Omnivorous	Mammalia	Primates	Wild	Terrestrial	EN	Africa	Uganda	V4	515F-806R	515F: GTGYCAGCMGCCGCGGTAA 806R: GGACTACNVGGGTWTCTAAT	Reese AT.;Curr Biol. 2021	kibale forest national park	0.5	30.4	Tropical	20.8083	NA
Age Patterning in Wild Chimpanzee Gut Microbiota Diversity Reveals Differences from Humans in Early Life	ERR4451888	Eastern chimpanzee	Pan troglodytes schweinfurthii	Omnivorous	Mammalia	Primates	Wild	Terrestrial	EN	Africa	Uganda	V4	515F-806R	515F: GTGYCAGCMGCCGCGGTAA 806R: GGACTACNVGGGTWTCTAAT	Reese AT.;Curr Biol. 2021	kibale forest national park	0.5	30.4	Tropical	20.8083	NA
Age Patterning in Wild Chimpanzee Gut Microbiota Diversity Reveals Differences from Humans in Early Life	ERR4451889	Eastern chimpanzee	Pan troglodytes schweinfurthii	Omnivorous	Mammalia	Primates	Wild	Terrestrial	EN	Africa	Uganda	V4	515F-806R	515F: GTGYCAGCMGCCGCGGTAA 806R: GGACTACNVGGGTWTCTAAT	Reese AT.;Curr Biol. 2021	kibale forest national park	0.5	30.4	Tropical	20.8083	NA
Age Patterning in Wild Chimpanzee Gut Microbiota Diversity Reveals Differences from Humans in Early Life	ERR4451890	Eastern chimpanzee	Pan troglodytes schweinfurthii	Omnivorous	Mammalia	Primates	Wild	Terrestrial	EN	Africa	Uganda	V4	515F-806R	515F: GTGYCAGCMGCCGCGGTAA 806R: GGACTACNVGGGTWTCTAAT	Reese AT.;Curr Biol. 2021	kibale forest national park	0.5	30.4	Tropical	20.8083	NA
Age Patterning in Wild Chimpanzee Gut Microbiota Diversity Reveals Differences from Humans in Early Life	ERR4451891	Eastern chimpanzee	Pan troglodytes schweinfurthii	Omnivorous	Mammalia	Primates	Wild	Terrestrial	EN	Africa	Uganda	V4	515F-806R	515F: GTGYCAGCMGCCGCGGTAA 806R: GGACTACNVGGGTWTCTAAT	Reese AT.;Curr Biol. 2021	kibale forest national park	0.5	30.4	Tropical	20.8083	NA
Age Patterning in Wild Chimpanzee Gut Microbiota Diversity Reveals Differences from Humans in Early Life	ERR4451892	Eastern chimpanzee	Pan troglodytes schweinfurthii	Omnivorous	Mammalia	Primates	Wild	Terrestrial	EN	Africa	Uganda	V4	515F-806R	515F: GTGYCAGCMGCCGCGGTAA 806R: GGACTACNVGGGTWTCTAAT	Reese AT.;Curr Biol. 2021	kibale forest national park	0.5	30.4	Tropical	20.8083	NA
Age Patterning in Wild Chimpanzee Gut Microbiota Diversity Reveals Differences from Humans in Early Life	ERR4451893	Eastern chimpanzee	Pan troglodytes schweinfurthii	Omnivorous	Mammalia	Primates	Wild	Terrestrial	EN	Africa	Uganda	V4	515F-806R	515F: GTGYCAGCMGCCGCGGTAA 806R: GGACTACNVGGGTWTCTAAT	Reese AT.;Curr Biol. 2021	kibale forest national park	0.5	30.4	Tropical	20.8083	NA
Age Patterning in Wild Chimpanzee Gut Microbiota Diversity Reveals Differences from Humans in Early Life	ERR4451894	Eastern chimpanzee	Pan troglodytes schweinfurthii	Omnivorous	Mammalia	Primates	Wild	Terrestrial	EN	Africa	Uganda	V4	515F-806R	515F: GTGYCAGCMGCCGCGGTAA 806R: GGACTACNVGGGTWTCTAAT	Reese AT.;Curr Biol. 2021	kibale forest national park	0.5	30.4	Tropical	20.8083	NA
Age Patterning in Wild Chimpanzee Gut Microbiota Diversity Reveals Differences from Humans in Early Life	ERR4451895	Eastern chimpanzee	Pan troglodytes schweinfurthii	Omnivorous	Mammalia	Primates	Wild	Terrestrial	EN	Africa	Uganda	V4	515F-806R	515F: GTGYCAGCMGCCGCGGTAA 806R: GGACTACNVGGGTWTCTAAT	Reese AT.;Curr Biol. 2021	kibale forest national park	0.5	30.4	Tropical	20.8083	NA
Age Patterning in Wild Chimpanzee Gut Microbiota Diversity Reveals Differences from Humans in Early Life	ERR4451896	Eastern chimpanzee	Pan troglodytes schweinfurthii	Omnivorous	Mammalia	Primates	Wild	Terrestrial	EN	Africa	Uganda	V4	515F-806R	515F: GTGYCAGCMGCCGCGGTAA 806R: GGACTACNVGGGTWTCTAAT	Reese AT.;Curr Biol. 2021	kibale forest national park	0.5	30.4	Tropical	20.8083	NA
Age Patterning in Wild Chimpanzee Gut Microbiota Diversity Reveals Differences from Humans in Early Life	ERR4451897	Eastern chimpanzee	Pan troglodytes schweinfurthii	Omnivorous	Mammalia	Primates	Wild	Terrestrial	EN	Africa	Uganda	V4	515F-806R	515F: GTGYCAGCMGCCGCGGTAA 806R: GGACTACNVGGGTWTCTAAT	Reese AT.;Curr Biol. 2021	kibale forest national park	0.5	30.4	Tropical	20.8083	NA
Age Patterning in Wild Chimpanzee Gut Microbiota Diversity Reveals Differences from Humans in Early Life	ERR4451898	Eastern chimpanzee	Pan troglodytes schweinfurthii	Omnivorous	Mammalia	Primates	Wild	Terrestrial	EN	Africa	Uganda	V4	515F-806R	515F: GTGYCAGCMGCCGCGGTAA 806R: GGACTACNVGGGTWTCTAAT	Reese AT.;Curr Biol. 2021	kibale forest national park	0.5	30.4	Tropical	20.8083	NA
Age Patterning in Wild Chimpanzee Gut Microbiota Diversity Reveals Differences from Humans in Early Life	ERR4451899	Eastern chimpanzee	Pan troglodytes schweinfurthii	Omnivorous	Mammalia	Primates	Wild	Terrestrial	EN	Africa	Uganda	V4	515F-806R	515F: GTGYCAGCMGCCGCGGTAA 806R: GGACTACNVGGGTWTCTAAT	Reese AT.;Curr Biol. 2021	kibale forest national park	0.5	30.4	Tropical	20.8083	NA
Age Patterning in Wild Chimpanzee Gut Microbiota Diversity Reveals Differences from Humans in Early Life	ERR4451900	Eastern chimpanzee	Pan troglodytes schweinfurthii	Omnivorous	Mammalia	Primates	Wild	Terrestrial	EN	Africa	Uganda	V4	515F-806R	515F: GTGYCAGCMGCCGCGGTAA 806R: GGACTACNVGGGTWTCTAAT	Reese AT.;Curr Biol. 2021	kibale forest national park	0.5	30.4	Tropical	20.8083	NA
Age Patterning in Wild Chimpanzee Gut Microbiota Diversity Reveals Differences from Humans in Early Life	ERR4451901	Eastern chimpanzee	Pan troglodytes schweinfurthii	Omnivorous	Mammalia	Primates	Wild	Terrestrial	EN	Africa	Uganda	V4	515F-806R	515F: GTGYCAGCMGCCGCGGTAA 806R: GGACTACNVGGGTWTCTAAT	Reese AT.;Curr Biol. 2021	kibale forest national park	0.5	30.4	Tropical	20.8083	NA
Age Patterning in Wild Chimpanzee Gut Microbiota Diversity Reveals Differences from Humans in Early Life	ERR4451902	Eastern chimpanzee	Pan troglodytes schweinfurthii	Omnivorous	Mammalia	Primates	Wild	Terrestrial	EN	Africa	Uganda	V4	515F-806R	515F: GTGYCAGCMGCCGCGGTAA 806R: GGACTACNVGGGTWTCTAAT	Reese AT.;Curr Biol. 2021	kibale forest national park	0.5	30.4	Tropical	20.8083	NA
Age Patterning in Wild Chimpanzee Gut Microbiota Diversity Reveals Differences from Humans in Early Life	ERR4451903	Eastern chimpanzee	Pan troglodytes schweinfurthii	Omnivorous	Mammalia	Primates	Wild	Terrestrial	EN	Africa	Uganda	V4	515F-806R	515F: GTGYCAGCMGCCGCGGTAA 806R: GGACTACNVGGGTWTCTAAT	Reese AT.;Curr Biol. 2021	kibale forest national park	0.5	30.4	Tropical	20.8083	NA
Age Patterning in Wild Chimpanzee Gut Microbiota Diversity Reveals Differences from Humans in Early Life	ERR4451904	Eastern chimpanzee	Pan troglodytes schweinfurthii	Omnivorous	Mammalia	Primates	Wild	Terrestrial	EN	Africa	Uganda	V4	515F-806R	515F: GTGYCAGCMGCCGCGGTAA 806R: GGACTACNVGGGTWTCTAAT	Reese AT.;Curr Biol. 2021	kibale forest national park	0.5	30.4	Tropical	20.8083	NA
Age Patterning in Wild Chimpanzee Gut Microbiota Diversity Reveals Differences from Humans in Early Life	ERR4451905	Eastern chimpanzee	Pan troglodytes schweinfurthii	Omnivorous	Mammalia	Primates	Wild	Terrestrial	EN	Africa	Uganda	V4	515F-806R	515F: GTGYCAGCMGCCGCGGTAA 806R: GGACTACNVGGGTWTCTAAT	Reese AT.;Curr Biol. 2021	kibale forest national park	0.5	30.4	Tropical	20.8083	NA
Age Patterning in Wild Chimpanzee Gut Microbiota Diversity Reveals Differences from Humans in Early Life	ERR4451907	Eastern chimpanzee	Pan troglodytes schweinfurthii	Omnivorous	Mammalia	Primates	Wild	Terrestrial	EN	Africa	Uganda	V4	515F-806R	515F: GTGYCAGCMGCCGCGGTAA 806R: GGACTACNVGGGTWTCTAAT	Reese AT.;Curr Biol. 2021	kibale forest national park	0.5	30.4	Tropical	20.8083	NA
Age Patterning in Wild Chimpanzee Gut Microbiota Diversity Reveals Differences from Humans in Early Life	ERR4451908	Eastern chimpanzee	Pan troglodytes schweinfurthii	Omnivorous	Mammalia	Primates	Wild	Terrestrial	EN	Africa	Uganda	V4	515F-806R	515F: GTGYCAGCMGCCGCGGTAA 806R: GGACTACNVGGGTWTCTAAT	Reese AT.;Curr Biol. 2021	kibale forest national park	0.5	30.4	Tropical	20.8083	NA
Age Patterning in Wild Chimpanzee Gut Microbiota Diversity Reveals Differences from Humans in Early Life	ERR4451909	Eastern chimpanzee	Pan troglodytes schweinfurthii	Omnivorous	Mammalia	Primates	Wild	Terrestrial	EN	Africa	Uganda	V4	515F-806R	515F: GTGYCAGCMGCCGCGGTAA 806R: GGACTACNVGGGTWTCTAAT	Reese AT.;Curr Biol. 2021	kibale forest national park	0.5	30.4	Tropical	20.8083	NA
Age Patterning in Wild Chimpanzee Gut Microbiota Diversity Reveals Differences from Humans in Early Life	ERR4451910	Eastern chimpanzee	Pan troglodytes schweinfurthii	Omnivorous	Mammalia	Primates	Wild	Terrestrial	EN	Africa	Uganda	V4	515F-806R	515F: GTGYCAGCMGCCGCGGTAA 806R: GGACTACNVGGGTWTCTAAT	Reese AT.;Curr Biol. 2021	kibale forest national park	0.5	30.4	Tropical	20.8083	NA
Age Patterning in Wild Chimpanzee Gut Microbiota Diversity Reveals Differences from Humans in Early Life	ERR4451911	Eastern chimpanzee	Pan troglodytes schweinfurthii	Omnivorous	Mammalia	Primates	Wild	Terrestrial	EN	Africa	Uganda	V4	515F-806R	515F: GTGYCAGCMGCCGCGGTAA 806R: GGACTACNVGGGTWTCTAAT	Reese AT.;Curr Biol. 2021	kibale forest national park	0.5	30.4	Tropical	20.8083	NA
Age Patterning in Wild Chimpanzee Gut Microbiota Diversity Reveals Differences from Humans in Early Life	ERR4451912	Eastern chimpanzee	Pan troglodytes schweinfurthii	Omnivorous	Mammalia	Primates	Wild	Terrestrial	EN	Africa	Uganda	V4	515F-806R	515F: GTGYCAGCMGCCGCGGTAA 806R: GGACTACNVGGGTWTCTAAT	Reese AT.;Curr Biol. 2021	kibale forest national park	0.5	30.4	Tropical	20.8083	NA
Age Patterning in Wild Chimpanzee Gut Microbiota Diversity Reveals Differences from Humans in Early Life	ERR4451914	Eastern chimpanzee	Pan troglodytes schweinfurthii	Omnivorous	Mammalia	Primates	Wild	Terrestrial	EN	Africa	Uganda	V4	515F-806R	515F: GTGYCAGCMGCCGCGGTAA 806R: GGACTACNVGGGTWTCTAAT	Reese AT.;Curr Biol. 2021	kibale forest national park	0.5	30.4	Tropical	20.8083	NA
Age Patterning in Wild Chimpanzee Gut Microbiota Diversity Reveals Differences from Humans in Early Life	ERR4451915	Eastern chimpanzee	Pan troglodytes schweinfurthii	Omnivorous	Mammalia	Primates	Wild	Terrestrial	EN	Africa	Uganda	V4	515F-806R	515F: GTGYCAGCMGCCGCGGTAA 806R: GGACTACNVGGGTWTCTAAT	Reese AT.;Curr Biol. 2021	kibale forest national park	0.5	30.4	Tropical	20.8083	NA
Age Patterning in Wild Chimpanzee Gut Microbiota Diversity Reveals Differences from Humans in Early Life	ERR4451917	Eastern chimpanzee	Pan troglodytes schweinfurthii	Omnivorous	Mammalia	Primates	Wild	Terrestrial	EN	Africa	Uganda	V4	515F-806R	515F: GTGYCAGCMGCCGCGGTAA 806R: GGACTACNVGGGTWTCTAAT	Reese AT.;Curr Biol. 2021	kibale forest national park	0.5	30.4	Tropical	20.8083	NA
Age Patterning in Wild Chimpanzee Gut Microbiota Diversity Reveals Differences from Humans in Early Life	ERR4451918	Eastern chimpanzee	Pan troglodytes schweinfurthii	Omnivorous	Mammalia	Primates	Wild	Terrestrial	EN	Africa	Uganda	V4	515F-806R	515F: GTGYCAGCMGCCGCGGTAA 806R: GGACTACNVGGGTWTCTAAT	Reese AT.;Curr Biol. 2021	kibale forest national park	0.5	30.4	Tropical	20.8083	NA
Age Patterning in Wild Chimpanzee Gut Microbiota Diversity Reveals Differences from Humans in Early Life	ERR4451919	Eastern chimpanzee	Pan troglodytes schweinfurthii	Omnivorous	Mammalia	Primates	Wild	Terrestrial	EN	Africa	Uganda	V4	515F-806R	515F: GTGYCAGCMGCCGCGGTAA 806R: GGACTACNVGGGTWTCTAAT	Reese AT.;Curr Biol. 2021	kibale forest national park	0.5	30.4	Tropical	20.8083	NA
Age Patterning in Wild Chimpanzee Gut Microbiota Diversity Reveals Differences from Humans in Early Life	ERR4451920	Eastern chimpanzee	Pan troglodytes schweinfurthii	Omnivorous	Mammalia	Primates	Wild	Terrestrial	EN	Africa	Uganda	V4	515F-806R	515F: GTGYCAGCMGCCGCGGTAA 806R: GGACTACNVGGGTWTCTAAT	Reese AT.;Curr Biol. 2021	kibale forest national park	0.5	30.4	Tropical	20.8083	NA
Age Patterning in Wild Chimpanzee Gut Microbiota Diversity Reveals Differences from Humans in Early Life	ERR4451921	Eastern chimpanzee	Pan troglodytes schweinfurthii	Omnivorous	Mammalia	Primates	Wild	Terrestrial	EN	Africa	Uganda	V4	515F-806R	515F: GTGYCAGCMGCCGCGGTAA 806R: GGACTACNVGGGTWTCTAAT	Reese AT.;Curr Biol. 2021	kibale forest national park	0.5	30.4	Tropical	20.8083	NA
Age Patterning in Wild Chimpanzee Gut Microbiota Diversity Reveals Differences from Humans in Early Life	ERR4451922	Eastern chimpanzee	Pan troglodytes schweinfurthii	Omnivorous	Mammalia	Primates	Wild	Terrestrial	EN	Africa	Uganda	V4	515F-806R	515F: GTGYCAGCMGCCGCGGTAA 806R: GGACTACNVGGGTWTCTAAT	Reese AT.;Curr Biol. 2021	kibale forest national park	0.5	30.4	Tropical	20.8083	NA
Age Patterning in Wild Chimpanzee Gut Microbiota Diversity Reveals Differences from Humans in Early Life	ERR4451923	Eastern chimpanzee	Pan troglodytes schweinfurthii	Omnivorous	Mammalia	Primates	Wild	Terrestrial	EN	Africa	Uganda	V4	515F-806R	515F: GTGYCAGCMGCCGCGGTAA 806R: GGACTACNVGGGTWTCTAAT	Reese AT.;Curr Biol. 2021	kibale forest national park	0.5	30.4	Tropical	20.8083	NA
Age Patterning in Wild Chimpanzee Gut Microbiota Diversity Reveals Differences from Humans in Early Life	ERR4451924	Eastern chimpanzee	Pan troglodytes schweinfurthii	Omnivorous	Mammalia	Primates	Wild	Terrestrial	EN	Africa	Uganda	V4	515F-806R	515F: GTGYCAGCMGCCGCGGTAA 806R: GGACTACNVGGGTWTCTAAT	Reese AT.;Curr Biol. 2021	kibale forest national park	0.5	30.4	Tropical	20.8083	NA
Age Patterning in Wild Chimpanzee Gut Microbiota Diversity Reveals Differences from Humans in Early Life	ERR4451925	Eastern chimpanzee	Pan troglodytes schweinfurthii	Omnivorous	Mammalia	Primates	Wild	Terrestrial	EN	Africa	Uganda	V4	515F-806R	515F: GTGYCAGCMGCCGCGGTAA 806R: GGACTACNVGGGTWTCTAAT	Reese AT.;Curr Biol. 2021	kibale forest national park	0.5	30.4	Tropical	20.8083	NA
Age Patterning in Wild Chimpanzee Gut Microbiota Diversity Reveals Differences from Humans in Early Life	ERR4451926	Eastern chimpanzee	Pan troglodytes schweinfurthii	Omnivorous	Mammalia	Primates	Wild	Terrestrial	EN	Africa	Uganda	V4	515F-806R	515F: GTGYCAGCMGCCGCGGTAA 806R: GGACTACNVGGGTWTCTAAT	Reese AT.;Curr Biol. 2021	kibale forest national park	0.5	30.4	Tropical	20.8083	NA
Age Patterning in Wild Chimpanzee Gut Microbiota Diversity Reveals Differences from Humans in Early Life	ERR4451927	Eastern chimpanzee	Pan troglodytes schweinfurthii	Omnivorous	Mammalia	Primates	Wild	Terrestrial	EN	Africa	Uganda	V4	515F-806R	515F: GTGYCAGCMGCCGCGGTAA 806R: GGACTACNVGGGTWTCTAAT	Reese AT.;Curr Biol. 2021	kibale forest national park	0.5	30.4	Tropical	20.8083	NA
Age Patterning in Wild Chimpanzee Gut Microbiota Diversity Reveals Differences from Humans in Early Life	ERR4451928	Eastern chimpanzee	Pan troglodytes schweinfurthii	Omnivorous	Mammalia	Primates	Wild	Terrestrial	EN	Africa	Uganda	V4	515F-806R	515F: GTGYCAGCMGCCGCGGTAA 806R: GGACTACNVGGGTWTCTAAT	Reese AT.;Curr Biol. 2021	kibale forest national park	0.5	30.4	Tropical	20.8083	NA
Age Patterning in Wild Chimpanzee Gut Microbiota Diversity Reveals Differences from Humans in Early Life	ERR4451929	Eastern chimpanzee	Pan troglodytes schweinfurthii	Omnivorous	Mammalia	Primates	Wild	Terrestrial	EN	Africa	Uganda	V4	515F-806R	515F: GTGYCAGCMGCCGCGGTAA 806R: GGACTACNVGGGTWTCTAAT	Reese AT.;Curr Biol. 2021	kibale forest national park	0.5	30.4	Tropical	20.8083	NA
Age Patterning in Wild Chimpanzee Gut Microbiota Diversity Reveals Differences from Humans in Early Life	ERR4451930	Eastern chimpanzee	Pan troglodytes schweinfurthii	Omnivorous	Mammalia	Primates	Wild	Terrestrial	EN	Africa	Uganda	V4	515F-806R	515F: GTGYCAGCMGCCGCGGTAA 806R: GGACTACNVGGGTWTCTAAT	Reese AT.;Curr Biol. 2021	kibale forest national park	0.5	30.4	Tropical	20.8083	NA
Age Patterning in Wild Chimpanzee Gut Microbiota Diversity Reveals Differences from Humans in Early Life	ERR4451931	Eastern chimpanzee	Pan troglodytes schweinfurthii	Omnivorous	Mammalia	Primates	Wild	Terrestrial	EN	Africa	Uganda	V4	515F-806R	515F: GTGYCAGCMGCCGCGGTAA 806R: GGACTACNVGGGTWTCTAAT	Reese AT.;Curr Biol. 2021	kibale forest national park	0.5	30.4	Tropical	20.8083	NA
Age Patterning in Wild Chimpanzee Gut Microbiota Diversity Reveals Differences from Humans in Early Life	ERR4451932	Eastern chimpanzee	Pan troglodytes schweinfurthii	Omnivorous	Mammalia	Primates	Wild	Terrestrial	EN	Africa	Uganda	V4	515F-806R	515F: GTGYCAGCMGCCGCGGTAA 806R: GGACTACNVGGGTWTCTAAT	Reese AT.;Curr Biol. 2021	kibale forest national park	0.5	30.4	Tropical	20.8083	NA
Age Patterning in Wild Chimpanzee Gut Microbiota Diversity Reveals Differences from Humans in Early Life	ERR4451933	Eastern chimpanzee	Pan troglodytes schweinfurthii	Omnivorous	Mammalia	Primates	Wild	Terrestrial	EN	Africa	Uganda	V4	515F-806R	515F: GTGYCAGCMGCCGCGGTAA 806R: GGACTACNVGGGTWTCTAAT	Reese AT.;Curr Biol. 2021	kibale forest national park	0.5	30.4	Tropical	20.8083	NA
Age Patterning in Wild Chimpanzee Gut Microbiota Diversity Reveals Differences from Humans in Early Life	ERR4451934	Eastern chimpanzee	Pan troglodytes schweinfurthii	Omnivorous	Mammalia	Primates	Wild	Terrestrial	EN	Africa	Uganda	V4	515F-806R	515F: GTGYCAGCMGCCGCGGTAA 806R: GGACTACNVGGGTWTCTAAT	Reese AT.;Curr Biol. 2021	kibale forest national park	0.5	30.4	Tropical	20.8083	NA
Age Patterning in Wild Chimpanzee Gut Microbiota Diversity Reveals Differences from Humans in Early Life	ERR4451936	Eastern chimpanzee	Pan troglodytes schweinfurthii	Omnivorous	Mammalia	Primates	Wild	Terrestrial	EN	Africa	Uganda	V4	515F-806R	515F: GTGYCAGCMGCCGCGGTAA 806R: GGACTACNVGGGTWTCTAAT	Reese AT.;Curr Biol. 2021	kibale forest national park	0.5	30.4	Tropical	20.8083	NA
Age Patterning in Wild Chimpanzee Gut Microbiota Diversity Reveals Differences from Humans in Early Life	ERR4451937	Eastern chimpanzee	Pan troglodytes schweinfurthii	Omnivorous	Mammalia	Primates	Wild	Terrestrial	EN	Africa	Uganda	V4	515F-806R	515F: GTGYCAGCMGCCGCGGTAA 806R: GGACTACNVGGGTWTCTAAT	Reese AT.;Curr Biol. 2021	kibale forest national park	0.5	30.4	Tropical	20.8083	NA
Age Patterning in Wild Chimpanzee Gut Microbiota Diversity Reveals Differences from Humans in Early Life	ERR4451938	Eastern chimpanzee	Pan troglodytes schweinfurthii	Omnivorous	Mammalia	Primates	Wild	Terrestrial	EN	Africa	Uganda	V4	515F-806R	515F: GTGYCAGCMGCCGCGGTAA 806R: GGACTACNVGGGTWTCTAAT	Reese AT.;Curr Biol. 2021	kibale forest national park	0.5	30.4	Tropical	20.8083	NA
Age Patterning in Wild Chimpanzee Gut Microbiota Diversity Reveals Differences from Humans in Early Life	ERR4451939	Eastern chimpanzee	Pan troglodytes schweinfurthii	Omnivorous	Mammalia	Primates	Wild	Terrestrial	EN	Africa	Uganda	V4	515F-806R	515F: GTGYCAGCMGCCGCGGTAA 806R: GGACTACNVGGGTWTCTAAT	Reese AT.;Curr Biol. 2021	kibale forest national park	0.5	30.4	Tropical	20.8083	NA
Age Patterning in Wild Chimpanzee Gut Microbiota Diversity Reveals Differences from Humans in Early Life	ERR4451940	Eastern chimpanzee	Pan troglodytes schweinfurthii	Omnivorous	Mammalia	Primates	Wild	Terrestrial	EN	Africa	Uganda	V4	515F-806R	515F: GTGYCAGCMGCCGCGGTAA 806R: GGACTACNVGGGTWTCTAAT	Reese AT.;Curr Biol. 2021	kibale forest national park	0.5	30.4	Tropical	20.8083	NA
Age Patterning in Wild Chimpanzee Gut Microbiota Diversity Reveals Differences from Humans in Early Life	ERR4451941	Eastern chimpanzee	Pan troglodytes schweinfurthii	Omnivorous	Mammalia	Primates	Wild	Terrestrial	EN	Africa	Uganda	V4	515F-806R	515F: GTGYCAGCMGCCGCGGTAA 806R: GGACTACNVGGGTWTCTAAT	Reese AT.;Curr Biol. 2021	kibale forest national park	0.5	30.4	Tropical	20.8083	NA
Age Patterning in Wild Chimpanzee Gut Microbiota Diversity Reveals Differences from Humans in Early Life	ERR4451943	Eastern chimpanzee	Pan troglodytes schweinfurthii	Omnivorous	Mammalia	Primates	Wild	Terrestrial	EN	Africa	Uganda	V4	515F-806R	515F: GTGYCAGCMGCCGCGGTAA 806R: GGACTACNVGGGTWTCTAAT	Reese AT.;Curr Biol. 2021	kibale forest national park	0.5	30.4	Tropical	20.8083	NA
Age Patterning in Wild Chimpanzee Gut Microbiota Diversity Reveals Differences from Humans in Early Life	ERR4451944	Eastern chimpanzee	Pan troglodytes schweinfurthii	Omnivorous	Mammalia	Primates	Wild	Terrestrial	EN	Africa	Uganda	V4	515F-806R	515F: GTGYCAGCMGCCGCGGTAA 806R: GGACTACNVGGGTWTCTAAT	Reese AT.;Curr Biol. 2021	kibale forest national park	0.5	30.4	Tropical	20.8083	NA
Age Patterning in Wild Chimpanzee Gut Microbiota Diversity Reveals Differences from Humans in Early Life	ERR4451948	Eastern chimpanzee	Pan troglodytes schweinfurthii	Omnivorous	Mammalia	Primates	Wild	Terrestrial	EN	Africa	Uganda	V4	515F-806R	515F: GTGYCAGCMGCCGCGGTAA 806R: GGACTACNVGGGTWTCTAAT	Reese AT.;Curr Biol. 2021	kibale forest national park	0.5	30.4	Tropical	20.8083	NA
Age Patterning in Wild Chimpanzee Gut Microbiota Diversity Reveals Differences from Humans in Early Life	ERR4451949	Eastern chimpanzee	Pan troglodytes schweinfurthii	Omnivorous	Mammalia	Primates	Wild	Terrestrial	EN	Africa	Uganda	V4	515F-806R	515F: GTGYCAGCMGCCGCGGTAA 806R: GGACTACNVGGGTWTCTAAT	Reese AT.;Curr Biol. 2021	kibale forest national park	0.5	30.4	Tropical	20.8083	NA
Age Patterning in Wild Chimpanzee Gut Microbiota Diversity Reveals Differences from Humans in Early Life	ERR4451950	Eastern chimpanzee	Pan troglodytes schweinfurthii	Omnivorous	Mammalia	Primates	Wild	Terrestrial	EN	Africa	Uganda	V4	515F-806R	515F: GTGYCAGCMGCCGCGGTAA 806R: GGACTACNVGGGTWTCTAAT	Reese AT.;Curr Biol. 2021	kibale forest national park	0.5	30.4	Tropical	20.8083	NA
Age Patterning in Wild Chimpanzee Gut Microbiota Diversity Reveals Differences from Humans in Early Life	ERR4451951	Eastern chimpanzee	Pan troglodytes schweinfurthii	Omnivorous	Mammalia	Primates	Wild	Terrestrial	EN	Africa	Uganda	V4	515F-806R	515F: GTGYCAGCMGCCGCGGTAA 806R: GGACTACNVGGGTWTCTAAT	Reese AT.;Curr Biol. 2021	kibale forest national park	0.5	30.4	Tropical	20.8083	NA
Age Patterning in Wild Chimpanzee Gut Microbiota Diversity Reveals Differences from Humans in Early Life	ERR4451952	Eastern chimpanzee	Pan troglodytes schweinfurthii	Omnivorous	Mammalia	Primates	Wild	Terrestrial	EN	Africa	Uganda	V4	515F-806R	515F: GTGYCAGCMGCCGCGGTAA 806R: GGACTACNVGGGTWTCTAAT	Reese AT.;Curr Biol. 2021	kibale forest national park	0.5	30.4	Tropical	20.8083	NA
Age Patterning in Wild Chimpanzee Gut Microbiota Diversity Reveals Differences from Humans in Early Life	ERR4451953	Eastern chimpanzee	Pan troglodytes schweinfurthii	Omnivorous	Mammalia	Primates	Wild	Terrestrial	EN	Africa	Uganda	V4	515F-806R	515F: GTGYCAGCMGCCGCGGTAA 806R: GGACTACNVGGGTWTCTAAT	Reese AT.;Curr Biol. 2021	kibale forest national park	0.5	30.4	Tropical	20.8083	NA
Age Patterning in Wild Chimpanzee Gut Microbiota Diversity Reveals Differences from Humans in Early Life	ERR4451956	Eastern chimpanzee	Pan troglodytes schweinfurthii	Omnivorous	Mammalia	Primates	Wild	Terrestrial	EN	Africa	Uganda	V4	515F-806R	515F: GTGYCAGCMGCCGCGGTAA 806R: GGACTACNVGGGTWTCTAAT	Reese AT.;Curr Biol. 2021	kibale forest national park	0.5	30.4	Tropical	20.8083	NA
Age Patterning in Wild Chimpanzee Gut Microbiota Diversity Reveals Differences from Humans in Early Life	ERR4451958	Eastern chimpanzee	Pan troglodytes schweinfurthii	Omnivorous	Mammalia	Primates	Wild	Terrestrial	EN	Africa	Uganda	V4	515F-806R	515F: GTGYCAGCMGCCGCGGTAA 806R: GGACTACNVGGGTWTCTAAT	Reese AT.;Curr Biol. 2021	kibale forest national park	0.5	30.4	Tropical	20.8083	NA
Age Patterning in Wild Chimpanzee Gut Microbiota Diversity Reveals Differences from Humans in Early Life	ERR4451959	Eastern chimpanzee	Pan troglodytes schweinfurthii	Omnivorous	Mammalia	Primates	Wild	Terrestrial	EN	Africa	Uganda	V4	515F-806R	515F: GTGYCAGCMGCCGCGGTAA 806R: GGACTACNVGGGTWTCTAAT	Reese AT.;Curr Biol. 2021	kibale forest national park	0.5	30.4	Tropical	20.8083	NA
Age Patterning in Wild Chimpanzee Gut Microbiota Diversity Reveals Differences from Humans in Early Life	ERR4451960	Eastern chimpanzee	Pan troglodytes schweinfurthii	Omnivorous	Mammalia	Primates	Wild	Terrestrial	EN	Africa	Uganda	V4	515F-806R	515F: GTGYCAGCMGCCGCGGTAA 806R: GGACTACNVGGGTWTCTAAT	Reese AT.;Curr Biol. 2021	kibale forest national park	0.5	30.4	Tropical	20.8083	NA
Age Patterning in Wild Chimpanzee Gut Microbiota Diversity Reveals Differences from Humans in Early Life	ERR4451961	Eastern chimpanzee	Pan troglodytes schweinfurthii	Omnivorous	Mammalia	Primates	Wild	Terrestrial	EN	Africa	Uganda	V4	515F-806R	515F: GTGYCAGCMGCCGCGGTAA 806R: GGACTACNVGGGTWTCTAAT	Reese AT.;Curr Biol. 2021	kibale forest national park	0.5	30.4	Tropical	20.8083	NA
Age Patterning in Wild Chimpanzee Gut Microbiota Diversity Reveals Differences from Humans in Early Life	ERR4451962	Eastern chimpanzee	Pan troglodytes schweinfurthii	Omnivorous	Mammalia	Primates	Wild	Terrestrial	EN	Africa	Uganda	V4	515F-806R	515F: GTGYCAGCMGCCGCGGTAA 806R: GGACTACNVGGGTWTCTAAT	Reese AT.;Curr Biol. 2021	kibale forest national park	0.5	30.4	Tropical	20.8083	NA
Age Patterning in Wild Chimpanzee Gut Microbiota Diversity Reveals Differences from Humans in Early Life	ERR4451963	Eastern chimpanzee	Pan troglodytes schweinfurthii	Omnivorous	Mammalia	Primates	Wild	Terrestrial	EN	Africa	Uganda	V4	515F-806R	515F: GTGYCAGCMGCCGCGGTAA 806R: GGACTACNVGGGTWTCTAAT	Reese AT.;Curr Biol. 2021	kibale forest national park	0.5	30.4	Tropical	20.8083	NA
Age Patterning in Wild Chimpanzee Gut Microbiota Diversity Reveals Differences from Humans in Early Life	ERR4451965	Eastern chimpanzee	Pan troglodytes schweinfurthii	Omnivorous	Mammalia	Primates	Wild	Terrestrial	EN	Africa	Uganda	V4	515F-806R	515F: GTGYCAGCMGCCGCGGTAA 806R: GGACTACNVGGGTWTCTAAT	Reese AT.;Curr Biol. 2021	kibale forest national park	0.5	30.4	Tropical	20.8083	NA
Age Patterning in Wild Chimpanzee Gut Microbiota Diversity Reveals Differences from Humans in Early Life	ERR4451967	Eastern chimpanzee	Pan troglodytes schweinfurthii	Omnivorous	Mammalia	Primates	Wild	Terrestrial	EN	Africa	Uganda	V4	515F-806R	515F: GTGYCAGCMGCCGCGGTAA 806R: GGACTACNVGGGTWTCTAAT	Reese AT.;Curr Biol. 2021	kibale forest national park	0.5	30.4	Tropical	20.8083	NA
Age Patterning in Wild Chimpanzee Gut Microbiota Diversity Reveals Differences from Humans in Early Life	ERR4451969	Eastern chimpanzee	Pan troglodytes schweinfurthii	Omnivorous	Mammalia	Primates	Wild	Terrestrial	EN	Africa	Uganda	V4	515F-806R	515F: GTGYCAGCMGCCGCGGTAA 806R: GGACTACNVGGGTWTCTAAT	Reese AT.;Curr Biol. 2021	kibale forest national park	0.5	30.4	Tropical	20.8083	NA
Age Patterning in Wild Chimpanzee Gut Microbiota Diversity Reveals Differences from Humans in Early Life	ERR4451970	Eastern chimpanzee	Pan troglodytes schweinfurthii	Omnivorous	Mammalia	Primates	Wild	Terrestrial	EN	Africa	Uganda	V4	515F-806R	515F: GTGYCAGCMGCCGCGGTAA 806R: GGACTACNVGGGTWTCTAAT	Reese AT.;Curr Biol. 2021	kibale forest national park	0.5	30.4	Tropical	20.8083	NA
Age Patterning in Wild Chimpanzee Gut Microbiota Diversity Reveals Differences from Humans in Early Life	ERR4451973	Eastern chimpanzee	Pan troglodytes schweinfurthii	Omnivorous	Mammalia	Primates	Wild	Terrestrial	EN	Africa	Uganda	V4	515F-806R	515F: GTGYCAGCMGCCGCGGTAA 806R: GGACTACNVGGGTWTCTAAT	Reese AT.;Curr Biol. 2021	kibale forest national park	0.5	30.4	Tropical	20.8083	NA
Age Patterning in Wild Chimpanzee Gut Microbiota Diversity Reveals Differences from Humans in Early Life	ERR4451974	Eastern chimpanzee	Pan troglodytes schweinfurthii	Omnivorous	Mammalia	Primates	Wild	Terrestrial	EN	Africa	Uganda	V4	515F-806R	515F: GTGYCAGCMGCCGCGGTAA 806R: GGACTACNVGGGTWTCTAAT	Reese AT.;Curr Biol. 2021	kibale forest national park	0.5	30.4	Tropical	20.8083	NA
Age Patterning in Wild Chimpanzee Gut Microbiota Diversity Reveals Differences from Humans in Early Life	ERR4451975	Eastern chimpanzee	Pan troglodytes schweinfurthii	Omnivorous	Mammalia	Primates	Wild	Terrestrial	EN	Africa	Uganda	V4	515F-806R	515F: GTGYCAGCMGCCGCGGTAA 806R: GGACTACNVGGGTWTCTAAT	Reese AT.;Curr Biol. 2021	kibale forest national park	0.5	30.4	Tropical	20.8083	NA
Age Patterning in Wild Chimpanzee Gut Microbiota Diversity Reveals Differences from Humans in Early Life	ERR4451976	Eastern chimpanzee	Pan troglodytes schweinfurthii	Omnivorous	Mammalia	Primates	Wild	Terrestrial	EN	Africa	Uganda	V4	515F-806R	515F: GTGYCAGCMGCCGCGGTAA 806R: GGACTACNVGGGTWTCTAAT	Reese AT.;Curr Biol. 2021	kibale forest national park	0.5	30.4	Tropical	20.8083	NA
Age Patterning in Wild Chimpanzee Gut Microbiota Diversity Reveals Differences from Humans in Early Life	ERR4451979	Eastern chimpanzee	Pan troglodytes schweinfurthii	Omnivorous	Mammalia	Primates	Wild	Terrestrial	EN	Africa	Uganda	V4	515F-806R	515F: GTGYCAGCMGCCGCGGTAA 806R: GGACTACNVGGGTWTCTAAT	Reese AT.;Curr Biol. 2021	kibale forest national park	0.5	30.4	Tropical	20.8083	NA
Age Patterning in Wild Chimpanzee Gut Microbiota Diversity Reveals Differences from Humans in Early Life	ERR4451980	Eastern chimpanzee	Pan troglodytes schweinfurthii	Omnivorous	Mammalia	Primates	Wild	Terrestrial	EN	Africa	Uganda	V4	515F-806R	515F: GTGYCAGCMGCCGCGGTAA 806R: GGACTACNVGGGTWTCTAAT	Reese AT.;Curr Biol. 2021	kibale forest national park	0.5	30.4	Tropical	20.8083	NA
Age Patterning in Wild Chimpanzee Gut Microbiota Diversity Reveals Differences from Humans in Early Life	ERR4451983	Eastern chimpanzee	Pan troglodytes schweinfurthii	Omnivorous	Mammalia	Primates	Wild	Terrestrial	EN	Africa	Uganda	V4	515F-806R	515F: GTGYCAGCMGCCGCGGTAA 806R: GGACTACNVGGGTWTCTAAT	Reese AT.;Curr Biol. 2021	kibale forest national park	0.5	30.4	Tropical	20.8083	NA
Age Patterning in Wild Chimpanzee Gut Microbiota Diversity Reveals Differences from Humans in Early Life	ERR4451984	Eastern chimpanzee	Pan troglodytes schweinfurthii	Omnivorous	Mammalia	Primates	Wild	Terrestrial	EN	Africa	Uganda	V4	515F-806R	515F: GTGYCAGCMGCCGCGGTAA 806R: GGACTACNVGGGTWTCTAAT	Reese AT.;Curr Biol. 2021	kibale forest national park	0.5	30.4	Tropical	20.8083	NA
Age Patterning in Wild Chimpanzee Gut Microbiota Diversity Reveals Differences from Humans in Early Life	ERR4451985	Eastern chimpanzee	Pan troglodytes schweinfurthii	Omnivorous	Mammalia	Primates	Wild	Terrestrial	EN	Africa	Uganda	V4	515F-806R	515F: GTGYCAGCMGCCGCGGTAA 806R: GGACTACNVGGGTWTCTAAT	Reese AT.;Curr Biol. 2021	kibale forest national park	0.5	30.4	Tropical	20.8083	NA
Age Patterning in Wild Chimpanzee Gut Microbiota Diversity Reveals Differences from Humans in Early Life	ERR4451988	Eastern chimpanzee	Pan troglodytes schweinfurthii	Omnivorous	Mammalia	Primates	Wild	Terrestrial	EN	Africa	Uganda	V4	515F-806R	515F: GTGYCAGCMGCCGCGGTAA 806R: GGACTACNVGGGTWTCTAAT	Reese AT.;Curr Biol. 2021	kibale forest national park	0.5	30.4	Tropical	20.8083	NA
Age Patterning in Wild Chimpanzee Gut Microbiota Diversity Reveals Differences from Humans in Early Life	ERR4451989	Eastern chimpanzee	Pan troglodytes schweinfurthii	Omnivorous	Mammalia	Primates	Wild	Terrestrial	EN	Africa	Uganda	V4	515F-806R	515F: GTGYCAGCMGCCGCGGTAA 806R: GGACTACNVGGGTWTCTAAT	Reese AT.;Curr Biol. 2021	kibale forest national park	0.5	30.4	Tropical	20.8083	NA
Age Patterning in Wild Chimpanzee Gut Microbiota Diversity Reveals Differences from Humans in Early Life	ERR4451990	Eastern chimpanzee	Pan troglodytes schweinfurthii	Omnivorous	Mammalia	Primates	Wild	Terrestrial	EN	Africa	Uganda	V4	515F-806R	515F: GTGYCAGCMGCCGCGGTAA 806R: GGACTACNVGGGTWTCTAAT	Reese AT.;Curr Biol. 2021	kibale forest national park	0.5	30.4	Tropical	20.8083	NA
Age Patterning in Wild Chimpanzee Gut Microbiota Diversity Reveals Differences from Humans in Early Life	ERR4451992	Eastern chimpanzee	Pan troglodytes schweinfurthii	Omnivorous	Mammalia	Primates	Wild	Terrestrial	EN	Africa	Uganda	V4	515F-806R	515F: GTGYCAGCMGCCGCGGTAA 806R: GGACTACNVGGGTWTCTAAT	Reese AT.;Curr Biol. 2021	kibale forest national park	0.5	30.4	Tropical	20.8083	NA
Age Patterning in Wild Chimpanzee Gut Microbiota Diversity Reveals Differences from Humans in Early Life	ERR4451993	Eastern chimpanzee	Pan troglodytes schweinfurthii	Omnivorous	Mammalia	Primates	Wild	Terrestrial	EN	Africa	Uganda	V4	515F-806R	515F: GTGYCAGCMGCCGCGGTAA 806R: GGACTACNVGGGTWTCTAAT	Reese AT.;Curr Biol. 2021	kibale forest national park	0.5	30.4	Tropical	20.8083	NA
Age Patterning in Wild Chimpanzee Gut Microbiota Diversity Reveals Differences from Humans in Early Life	ERR4451994	Eastern chimpanzee	Pan troglodytes schweinfurthii	Omnivorous	Mammalia	Primates	Wild	Terrestrial	EN	Africa	Uganda	V4	515F-806R	515F: GTGYCAGCMGCCGCGGTAA 806R: GGACTACNVGGGTWTCTAAT	Reese AT.;Curr Biol. 2021	kibale forest national park	0.5	30.4	Tropical	20.8083	NA
Age Patterning in Wild Chimpanzee Gut Microbiota Diversity Reveals Differences from Humans in Early Life	ERR4451998	Eastern chimpanzee	Pan troglodytes schweinfurthii	Omnivorous	Mammalia	Primates	Wild	Terrestrial	EN	Africa	Uganda	V4	515F-806R	515F: GTGYCAGCMGCCGCGGTAA 806R: GGACTACNVGGGTWTCTAAT	Reese AT.;Curr Biol. 2021	kibale forest national park	0.5	30.4	Tropical	20.8083	NA
Age Patterning in Wild Chimpanzee Gut Microbiota Diversity Reveals Differences from Humans in Early Life	ERR4452000	Eastern chimpanzee	Pan troglodytes schweinfurthii	Omnivorous	Mammalia	Primates	Wild	Terrestrial	EN	Africa	Uganda	V4	515F-806R	515F: GTGYCAGCMGCCGCGGTAA 806R: GGACTACNVGGGTWTCTAAT	Reese AT.;Curr Biol. 2021	kibale forest national park	0.5	30.4	Tropical	20.8083	NA
Age Patterning in Wild Chimpanzee Gut Microbiota Diversity Reveals Differences from Humans in Early Life	ERR4452001	Eastern chimpanzee	Pan troglodytes schweinfurthii	Omnivorous	Mammalia	Primates	Wild	Terrestrial	EN	Africa	Uganda	V4	515F-806R	515F: GTGYCAGCMGCCGCGGTAA 806R: GGACTACNVGGGTWTCTAAT	Reese AT.;Curr Biol. 2021	kibale forest national park	0.5	30.4	Tropical	20.8083	NA
Age Patterning in Wild Chimpanzee Gut Microbiota Diversity Reveals Differences from Humans in Early Life	ERR4452003	Eastern chimpanzee	Pan troglodytes schweinfurthii	Omnivorous	Mammalia	Primates	Wild	Terrestrial	EN	Africa	Uganda	V4	515F-806R	515F: GTGYCAGCMGCCGCGGTAA 806R: GGACTACNVGGGTWTCTAAT	Reese AT.;Curr Biol. 2021	kibale forest national park	0.5	30.4	Tropical	20.8083	NA
Age Patterning in Wild Chimpanzee Gut Microbiota Diversity Reveals Differences from Humans in Early Life	ERR4452006	Eastern chimpanzee	Pan troglodytes schweinfurthii	Omnivorous	Mammalia	Primates	Wild	Terrestrial	EN	Africa	Uganda	V4	515F-806R	515F: GTGYCAGCMGCCGCGGTAA 806R: GGACTACNVGGGTWTCTAAT	Reese AT.;Curr Biol. 2021	kibale forest national park	0.5	30.4	Tropical	20.8083	NA
Age Patterning in Wild Chimpanzee Gut Microbiota Diversity Reveals Differences from Humans in Early Life	ERR4452007	Eastern chimpanzee	Pan troglodytes schweinfurthii	Omnivorous	Mammalia	Primates	Wild	Terrestrial	EN	Africa	Uganda	V4	515F-806R	515F: GTGYCAGCMGCCGCGGTAA 806R: GGACTACNVGGGTWTCTAAT	Reese AT.;Curr Biol. 2021	kibale forest national park	0.5	30.4	Tropical	20.8083	NA
Age Patterning in Wild Chimpanzee Gut Microbiota Diversity Reveals Differences from Humans in Early Life	ERR4452010	Eastern chimpanzee	Pan troglodytes schweinfurthii	Omnivorous	Mammalia	Primates	Wild	Terrestrial	EN	Africa	Uganda	V4	515F-806R	515F: GTGYCAGCMGCCGCGGTAA 806R: GGACTACNVGGGTWTCTAAT	Reese AT.;Curr Biol. 2021	kibale forest national park	0.5	30.4	Tropical	20.8083	NA
Age Patterning in Wild Chimpanzee Gut Microbiota Diversity Reveals Differences from Humans in Early Life	ERR4452011	Eastern chimpanzee	Pan troglodytes schweinfurthii	Omnivorous	Mammalia	Primates	Wild	Terrestrial	EN	Africa	Uganda	V4	515F-806R	515F: GTGYCAGCMGCCGCGGTAA 806R: GGACTACNVGGGTWTCTAAT	Reese AT.;Curr Biol. 2021	kibale forest national park	0.5	30.4	Tropical	20.8083	NA
Age Patterning in Wild Chimpanzee Gut Microbiota Diversity Reveals Differences from Humans in Early Life	ERR4452012	Eastern chimpanzee	Pan troglodytes schweinfurthii	Omnivorous	Mammalia	Primates	Wild	Terrestrial	EN	Africa	Uganda	V4	515F-806R	515F: GTGYCAGCMGCCGCGGTAA 806R: GGACTACNVGGGTWTCTAAT	Reese AT.;Curr Biol. 2021	kibale forest national park	0.5	30.4	Tropical	20.8083	NA
Age Patterning in Wild Chimpanzee Gut Microbiota Diversity Reveals Differences from Humans in Early Life	ERR4452014	Eastern chimpanzee	Pan troglodytes schweinfurthii	Omnivorous	Mammalia	Primates	Wild	Terrestrial	EN	Africa	Uganda	V4	515F-806R	515F: GTGYCAGCMGCCGCGGTAA 806R: GGACTACNVGGGTWTCTAAT	Reese AT.;Curr Biol. 2021	kibale forest national park	0.5	30.4	Tropical	20.8083	NA
Age Patterning in Wild Chimpanzee Gut Microbiota Diversity Reveals Differences from Humans in Early Life	ERR4452015	Eastern chimpanzee	Pan troglodytes schweinfurthii	Omnivorous	Mammalia	Primates	Wild	Terrestrial	EN	Africa	Uganda	V4	515F-806R	515F: GTGYCAGCMGCCGCGGTAA 806R: GGACTACNVGGGTWTCTAAT	Reese AT.;Curr Biol. 2021	kibale forest national park	0.5	30.4	Tropical	20.8083	NA
Age Patterning in Wild Chimpanzee Gut Microbiota Diversity Reveals Differences from Humans in Early Life	ERR4452017	Eastern chimpanzee	Pan troglodytes schweinfurthii	Omnivorous	Mammalia	Primates	Wild	Terrestrial	EN	Africa	Uganda	V4	515F-806R	515F: GTGYCAGCMGCCGCGGTAA 806R: GGACTACNVGGGTWTCTAAT	Reese AT.;Curr Biol. 2021	kibale forest national park	0.5	30.4	Tropical	20.8083	NA
Age Patterning in Wild Chimpanzee Gut Microbiota Diversity Reveals Differences from Humans in Early Life	ERR4452018	Eastern chimpanzee	Pan troglodytes schweinfurthii	Omnivorous	Mammalia	Primates	Wild	Terrestrial	EN	Africa	Uganda	V4	515F-806R	515F: GTGYCAGCMGCCGCGGTAA 806R: GGACTACNVGGGTWTCTAAT	Reese AT.;Curr Biol. 2021	kibale forest national park	0.5	30.4	Tropical	20.8083	NA
Age Patterning in Wild Chimpanzee Gut Microbiota Diversity Reveals Differences from Humans in Early Life	ERR4452019	Eastern chimpanzee	Pan troglodytes schweinfurthii	Omnivorous	Mammalia	Primates	Wild	Terrestrial	EN	Africa	Uganda	V4	515F-806R	515F: GTGYCAGCMGCCGCGGTAA 806R: GGACTACNVGGGTWTCTAAT	Reese AT.;Curr Biol. 2021	kibale forest national park	0.5	30.4	Tropical	20.8083	NA
Age Patterning in Wild Chimpanzee Gut Microbiota Diversity Reveals Differences from Humans in Early Life	ERR4452024	Eastern chimpanzee	Pan troglodytes schweinfurthii	Omnivorous	Mammalia	Primates	Wild	Terrestrial	EN	Africa	Uganda	V4	515F-806R	515F: GTGYCAGCMGCCGCGGTAA 806R: GGACTACNVGGGTWTCTAAT	Reese AT.;Curr Biol. 2021	kibale forest national park	0.5	30.4	Tropical	20.8083	NA
Age Patterning in Wild Chimpanzee Gut Microbiota Diversity Reveals Differences from Humans in Early Life	ERR4452025	Eastern chimpanzee	Pan troglodytes schweinfurthii	Omnivorous	Mammalia	Primates	Wild	Terrestrial	EN	Africa	Uganda	V4	515F-806R	515F: GTGYCAGCMGCCGCGGTAA 806R: GGACTACNVGGGTWTCTAAT	Reese AT.;Curr Biol. 2021	kibale forest national park	0.5	30.4	Tropical	20.8083	NA
Age Patterning in Wild Chimpanzee Gut Microbiota Diversity Reveals Differences from Humans in Early Life	ERR4452026	Eastern chimpanzee	Pan troglodytes schweinfurthii	Omnivorous	Mammalia	Primates	Wild	Terrestrial	EN	Africa	Uganda	V4	515F-806R	515F: GTGYCAGCMGCCGCGGTAA 806R: GGACTACNVGGGTWTCTAAT	Reese AT.;Curr Biol. 2021	kibale forest national park	0.5	30.4	Tropical	20.8083	NA
Age Patterning in Wild Chimpanzee Gut Microbiota Diversity Reveals Differences from Humans in Early Life	ERR4452027	Eastern chimpanzee	Pan troglodytes schweinfurthii	Omnivorous	Mammalia	Primates	Wild	Terrestrial	EN	Africa	Uganda	V4	515F-806R	515F: GTGYCAGCMGCCGCGGTAA 806R: GGACTACNVGGGTWTCTAAT	Reese AT.;Curr Biol. 2021	kibale forest national park	0.5	30.4	Tropical	20.8083	NA
Age Patterning in Wild Chimpanzee Gut Microbiota Diversity Reveals Differences from Humans in Early Life	ERR4452028	Eastern chimpanzee	Pan troglodytes schweinfurthii	Omnivorous	Mammalia	Primates	Wild	Terrestrial	EN	Africa	Uganda	V4	515F-806R	515F: GTGYCAGCMGCCGCGGTAA 806R: GGACTACNVGGGTWTCTAAT	Reese AT.;Curr Biol. 2021	kibale forest national park	0.5	30.4	Tropical	20.8083	NA
Age Patterning in Wild Chimpanzee Gut Microbiota Diversity Reveals Differences from Humans in Early Life	ERR4452029	Eastern chimpanzee	Pan troglodytes schweinfurthii	Omnivorous	Mammalia	Primates	Wild	Terrestrial	EN	Africa	Uganda	V4	515F-806R	515F: GTGYCAGCMGCCGCGGTAA 806R: GGACTACNVGGGTWTCTAAT	Reese AT.;Curr Biol. 2021	kibale forest national park	0.5	30.4	Tropical	20.8083	NA
Age Patterning in Wild Chimpanzee Gut Microbiota Diversity Reveals Differences from Humans in Early Life	ERR4452030	Eastern chimpanzee	Pan troglodytes schweinfurthii	Omnivorous	Mammalia	Primates	Wild	Terrestrial	EN	Africa	Uganda	V4	515F-806R	515F: GTGYCAGCMGCCGCGGTAA 806R: GGACTACNVGGGTWTCTAAT	Reese AT.;Curr Biol. 2021	kibale forest national park	0.5	30.4	Tropical	20.8083	NA
Age Patterning in Wild Chimpanzee Gut Microbiota Diversity Reveals Differences from Humans in Early Life	ERR4452031	Eastern chimpanzee	Pan troglodytes schweinfurthii	Omnivorous	Mammalia	Primates	Wild	Terrestrial	EN	Africa	Uganda	V4	515F-806R	515F: GTGYCAGCMGCCGCGGTAA 806R: GGACTACNVGGGTWTCTAAT	Reese AT.;Curr Biol. 2021	kibale forest national park	0.5	30.4	Tropical	20.8083	NA
Age Patterning in Wild Chimpanzee Gut Microbiota Diversity Reveals Differences from Humans in Early Life	ERR4452032	Eastern chimpanzee	Pan troglodytes schweinfurthii	Omnivorous	Mammalia	Primates	Wild	Terrestrial	EN	Africa	Uganda	V4	515F-806R	515F: GTGYCAGCMGCCGCGGTAA 806R: GGACTACNVGGGTWTCTAAT	Reese AT.;Curr Biol. 2021	kibale forest national park	0.5	30.4	Tropical	20.8083	NA
Age Patterning in Wild Chimpanzee Gut Microbiota Diversity Reveals Differences from Humans in Early Life	ERR4452033	Eastern chimpanzee	Pan troglodytes schweinfurthii	Omnivorous	Mammalia	Primates	Wild	Terrestrial	EN	Africa	Uganda	V4	515F-806R	515F: GTGYCAGCMGCCGCGGTAA 806R: GGACTACNVGGGTWTCTAAT	Reese AT.;Curr Biol. 2021	kibale forest national park	0.5	30.4	Tropical	20.8083	NA
Age Patterning in Wild Chimpanzee Gut Microbiota Diversity Reveals Differences from Humans in Early Life	ERR4452034	Eastern chimpanzee	Pan troglodytes schweinfurthii	Omnivorous	Mammalia	Primates	Wild	Terrestrial	EN	Africa	Uganda	V4	515F-806R	515F: GTGYCAGCMGCCGCGGTAA 806R: GGACTACNVGGGTWTCTAAT	Reese AT.;Curr Biol. 2021	kibale forest national park	0.5	30.4	Tropical	20.8083	NA
Age Patterning in Wild Chimpanzee Gut Microbiota Diversity Reveals Differences from Humans in Early Life	ERR4452035	Eastern chimpanzee	Pan troglodytes schweinfurthii	Omnivorous	Mammalia	Primates	Wild	Terrestrial	EN	Africa	Uganda	V4	515F-806R	515F: GTGYCAGCMGCCGCGGTAA 806R: GGACTACNVGGGTWTCTAAT	Reese AT.;Curr Biol. 2021	kibale forest national park	0.5	30.4	Tropical	20.8083	NA
Age Patterning in Wild Chimpanzee Gut Microbiota Diversity Reveals Differences from Humans in Early Life	ERR4452036	Eastern chimpanzee	Pan troglodytes schweinfurthii	Omnivorous	Mammalia	Primates	Wild	Terrestrial	EN	Africa	Uganda	V4	515F-806R	515F: GTGYCAGCMGCCGCGGTAA 806R: GGACTACNVGGGTWTCTAAT	Reese AT.;Curr Biol. 2021	kibale forest national park	0.5	30.4	Tropical	20.8083	NA
Age Patterning in Wild Chimpanzee Gut Microbiota Diversity Reveals Differences from Humans in Early Life	ERR4452037	Eastern chimpanzee	Pan troglodytes schweinfurthii	Omnivorous	Mammalia	Primates	Wild	Terrestrial	EN	Africa	Uganda	V4	515F-806R	515F: GTGYCAGCMGCCGCGGTAA 806R: GGACTACNVGGGTWTCTAAT	Reese AT.;Curr Biol. 2021	kibale forest national park	0.5	30.4	Tropical	20.8083	NA
Age Patterning in Wild Chimpanzee Gut Microbiota Diversity Reveals Differences from Humans in Early Life	ERR4452038	Eastern chimpanzee	Pan troglodytes schweinfurthii	Omnivorous	Mammalia	Primates	Wild	Terrestrial	EN	Africa	Uganda	V4	515F-806R	515F: GTGYCAGCMGCCGCGGTAA 806R: GGACTACNVGGGTWTCTAAT	Reese AT.;Curr Biol. 2021	kibale forest national park	0.5	30.4	Tropical	20.8083	NA
Age Patterning in Wild Chimpanzee Gut Microbiota Diversity Reveals Differences from Humans in Early Life	ERR4452039	Eastern chimpanzee	Pan troglodytes schweinfurthii	Omnivorous	Mammalia	Primates	Wild	Terrestrial	EN	Africa	Uganda	V4	515F-806R	515F: GTGYCAGCMGCCGCGGTAA 806R: GGACTACNVGGGTWTCTAAT	Reese AT.;Curr Biol. 2021	kibale forest national park	0.5	30.4	Tropical	20.8083	NA
Age Patterning in Wild Chimpanzee Gut Microbiota Diversity Reveals Differences from Humans in Early Life	ERR4452040	Eastern chimpanzee	Pan troglodytes schweinfurthii	Omnivorous	Mammalia	Primates	Wild	Terrestrial	EN	Africa	Uganda	V4	515F-806R	515F: GTGYCAGCMGCCGCGGTAA 806R: GGACTACNVGGGTWTCTAAT	Reese AT.;Curr Biol. 2021	kibale forest national park	0.5	30.4	Tropical	20.8083	NA
Age Patterning in Wild Chimpanzee Gut Microbiota Diversity Reveals Differences from Humans in Early Life	ERR4452041	Eastern chimpanzee	Pan troglodytes schweinfurthii	Omnivorous	Mammalia	Primates	Wild	Terrestrial	EN	Africa	Uganda	V4	515F-806R	515F: GTGYCAGCMGCCGCGGTAA 806R: GGACTACNVGGGTWTCTAAT	Reese AT.;Curr Biol. 2021	kibale forest national park	0.5	30.4	Tropical	20.8083	NA
Age Patterning in Wild Chimpanzee Gut Microbiota Diversity Reveals Differences from Humans in Early Life	ERR4452042	Eastern chimpanzee	Pan troglodytes schweinfurthii	Omnivorous	Mammalia	Primates	Wild	Terrestrial	EN	Africa	Uganda	V4	515F-806R	515F: GTGYCAGCMGCCGCGGTAA 806R: GGACTACNVGGGTWTCTAAT	Reese AT.;Curr Biol. 2021	kibale forest national park	0.5	30.4	Tropical	20.8083	NA
Age Patterning in Wild Chimpanzee Gut Microbiota Diversity Reveals Differences from Humans in Early Life	ERR4452043	Eastern chimpanzee	Pan troglodytes schweinfurthii	Omnivorous	Mammalia	Primates	Wild	Terrestrial	EN	Africa	Uganda	V4	515F-806R	515F: GTGYCAGCMGCCGCGGTAA 806R: GGACTACNVGGGTWTCTAAT	Reese AT.;Curr Biol. 2021	kibale forest national park	0.5	30.4	Tropical	20.8083	NA
Age Patterning in Wild Chimpanzee Gut Microbiota Diversity Reveals Differences from Humans in Early Life	ERR4452044	Eastern chimpanzee	Pan troglodytes schweinfurthii	Omnivorous	Mammalia	Primates	Wild	Terrestrial	EN	Africa	Uganda	V4	515F-806R	515F: GTGYCAGCMGCCGCGGTAA 806R: GGACTACNVGGGTWTCTAAT	Reese AT.;Curr Biol. 2021	kibale forest national park	0.5	30.4	Tropical	20.8083	NA
Age Patterning in Wild Chimpanzee Gut Microbiota Diversity Reveals Differences from Humans in Early Life	ERR4452045	Eastern chimpanzee	Pan troglodytes schweinfurthii	Omnivorous	Mammalia	Primates	Wild	Terrestrial	EN	Africa	Uganda	V4	515F-806R	515F: GTGYCAGCMGCCGCGGTAA 806R: GGACTACNVGGGTWTCTAAT	Reese AT.;Curr Biol. 2021	kibale forest national park	0.5	30.4	Tropical	20.8083	NA
Age Patterning in Wild Chimpanzee Gut Microbiota Diversity Reveals Differences from Humans in Early Life	ERR4452046	Eastern chimpanzee	Pan troglodytes schweinfurthii	Omnivorous	Mammalia	Primates	Wild	Terrestrial	EN	Africa	Uganda	V4	515F-806R	515F: GTGYCAGCMGCCGCGGTAA 806R: GGACTACNVGGGTWTCTAAT	Reese AT.;Curr Biol. 2021	kibale forest national park	0.5	30.4	Tropical	20.8083	NA
Age Patterning in Wild Chimpanzee Gut Microbiota Diversity Reveals Differences from Humans in Early Life	ERR4452047	Eastern chimpanzee	Pan troglodytes schweinfurthii	Omnivorous	Mammalia	Primates	Wild	Terrestrial	EN	Africa	Uganda	V4	515F-806R	515F: GTGYCAGCMGCCGCGGTAA 806R: GGACTACNVGGGTWTCTAAT	Reese AT.;Curr Biol. 2021	kibale forest national park	0.5	30.4	Tropical	20.8083	NA
Age Patterning in Wild Chimpanzee Gut Microbiota Diversity Reveals Differences from Humans in Early Life	ERR4452048	Eastern chimpanzee	Pan troglodytes schweinfurthii	Omnivorous	Mammalia	Primates	Wild	Terrestrial	EN	Africa	Uganda	V4	515F-806R	515F: GTGYCAGCMGCCGCGGTAA 806R: GGACTACNVGGGTWTCTAAT	Reese AT.;Curr Biol. 2021	kibale forest national park	0.5	30.4	Tropical	20.8083	NA
Age Patterning in Wild Chimpanzee Gut Microbiota Diversity Reveals Differences from Humans in Early Life	ERR4452049	Eastern chimpanzee	Pan troglodytes schweinfurthii	Omnivorous	Mammalia	Primates	Wild	Terrestrial	EN	Africa	Uganda	V4	515F-806R	515F: GTGYCAGCMGCCGCGGTAA 806R: GGACTACNVGGGTWTCTAAT	Reese AT.;Curr Biol. 2021	kibale forest national park	0.5	30.4	Tropical	20.8083	NA
Age Patterning in Wild Chimpanzee Gut Microbiota Diversity Reveals Differences from Humans in Early Life	ERR4452050	Eastern chimpanzee	Pan troglodytes schweinfurthii	Omnivorous	Mammalia	Primates	Wild	Terrestrial	EN	Africa	Uganda	V4	515F-806R	515F: GTGYCAGCMGCCGCGGTAA 806R: GGACTACNVGGGTWTCTAAT	Reese AT.;Curr Biol. 2021	kibale forest national park	0.5	30.4	Tropical	20.8083	NA
Age Patterning in Wild Chimpanzee Gut Microbiota Diversity Reveals Differences from Humans in Early Life	ERR4452051	Eastern chimpanzee	Pan troglodytes schweinfurthii	Omnivorous	Mammalia	Primates	Wild	Terrestrial	EN	Africa	Uganda	V4	515F-806R	515F: GTGYCAGCMGCCGCGGTAA 806R: GGACTACNVGGGTWTCTAAT	Reese AT.;Curr Biol. 2021	kibale forest national park	0.5	30.4	Tropical	20.8083	NA
Age Patterning in Wild Chimpanzee Gut Microbiota Diversity Reveals Differences from Humans in Early Life	ERR4452052	Eastern chimpanzee	Pan troglodytes schweinfurthii	Omnivorous	Mammalia	Primates	Wild	Terrestrial	EN	Africa	Uganda	V4	515F-806R	515F: GTGYCAGCMGCCGCGGTAA 806R: GGACTACNVGGGTWTCTAAT	Reese AT.;Curr Biol. 2021	kibale forest national park	0.5	30.4	Tropical	20.8083	NA
Age Patterning in Wild Chimpanzee Gut Microbiota Diversity Reveals Differences from Humans in Early Life	ERR4452053	Eastern chimpanzee	Pan troglodytes schweinfurthii	Omnivorous	Mammalia	Primates	Wild	Terrestrial	EN	Africa	Uganda	V4	515F-806R	515F: GTGYCAGCMGCCGCGGTAA 806R: GGACTACNVGGGTWTCTAAT	Reese AT.;Curr Biol. 2021	kibale forest national park	0.5	30.4	Tropical	20.8083	NA
Age Patterning in Wild Chimpanzee Gut Microbiota Diversity Reveals Differences from Humans in Early Life	ERR4452054	Eastern chimpanzee	Pan troglodytes schweinfurthii	Omnivorous	Mammalia	Primates	Wild	Terrestrial	EN	Africa	Uganda	V4	515F-806R	515F: GTGYCAGCMGCCGCGGTAA 806R: GGACTACNVGGGTWTCTAAT	Reese AT.;Curr Biol. 2021	kibale forest national park	0.5	30.4	Tropical	20.8083	NA
Age Patterning in Wild Chimpanzee Gut Microbiota Diversity Reveals Differences from Humans in Early Life	ERR4452055	Eastern chimpanzee	Pan troglodytes schweinfurthii	Omnivorous	Mammalia	Primates	Wild	Terrestrial	EN	Africa	Uganda	V4	515F-806R	515F: GTGYCAGCMGCCGCGGTAA 806R: GGACTACNVGGGTWTCTAAT	Reese AT.;Curr Biol. 2021	kibale forest national park	0.5	30.4	Tropical	20.8083	NA
Age Patterning in Wild Chimpanzee Gut Microbiota Diversity Reveals Differences from Humans in Early Life	ERR4452056	Eastern chimpanzee	Pan troglodytes schweinfurthii	Omnivorous	Mammalia	Primates	Wild	Terrestrial	EN	Africa	Uganda	V4	515F-806R	515F: GTGYCAGCMGCCGCGGTAA 806R: GGACTACNVGGGTWTCTAAT	Reese AT.;Curr Biol. 2021	kibale forest national park	0.5	30.4	Tropical	20.8083	NA
Age Patterning in Wild Chimpanzee Gut Microbiota Diversity Reveals Differences from Humans in Early Life	ERR4452057	Eastern chimpanzee	Pan troglodytes schweinfurthii	Omnivorous	Mammalia	Primates	Wild	Terrestrial	EN	Africa	Uganda	V4	515F-806R	515F: GTGYCAGCMGCCGCGGTAA 806R: GGACTACNVGGGTWTCTAAT	Reese AT.;Curr Biol. 2021	kibale forest national park	0.5	30.4	Tropical	20.8083	NA
Age Patterning in Wild Chimpanzee Gut Microbiota Diversity Reveals Differences from Humans in Early Life	ERR4452060	Eastern chimpanzee	Pan troglodytes schweinfurthii	Omnivorous	Mammalia	Primates	Wild	Terrestrial	EN	Africa	Uganda	V4	515F-806R	515F: GTGYCAGCMGCCGCGGTAA 806R: GGACTACNVGGGTWTCTAAT	Reese AT.;Curr Biol. 2021	kibale forest national park	0.5	30.4	Tropical	20.8083	NA
Age Patterning in Wild Chimpanzee Gut Microbiota Diversity Reveals Differences from Humans in Early Life	ERR4452061	Eastern chimpanzee	Pan troglodytes schweinfurthii	Omnivorous	Mammalia	Primates	Wild	Terrestrial	EN	Africa	Uganda	V4	515F-806R	515F: GTGYCAGCMGCCGCGGTAA 806R: GGACTACNVGGGTWTCTAAT	Reese AT.;Curr Biol. 2021	kibale forest national park	0.5	30.4	Tropical	20.8083	NA
Age Patterning in Wild Chimpanzee Gut Microbiota Diversity Reveals Differences from Humans in Early Life	ERR4452062	Eastern chimpanzee	Pan troglodytes schweinfurthii	Omnivorous	Mammalia	Primates	Wild	Terrestrial	EN	Africa	Uganda	V4	515F-806R	515F: GTGYCAGCMGCCGCGGTAA 806R: GGACTACNVGGGTWTCTAAT	Reese AT.;Curr Biol. 2021	kibale forest national park	0.5	30.4	Tropical	20.8083	NA
Age Patterning in Wild Chimpanzee Gut Microbiota Diversity Reveals Differences from Humans in Early Life	ERR4452064	Eastern chimpanzee	Pan troglodytes schweinfurthii	Omnivorous	Mammalia	Primates	Wild	Terrestrial	EN	Africa	Uganda	V4	515F-806R	515F: GTGYCAGCMGCCGCGGTAA 806R: GGACTACNVGGGTWTCTAAT	Reese AT.;Curr Biol. 2021	kibale forest national park	0.5	30.4	Tropical	20.8083	NA
Age Patterning in Wild Chimpanzee Gut Microbiota Diversity Reveals Differences from Humans in Early Life	ERR4452065	Eastern chimpanzee	Pan troglodytes schweinfurthii	Omnivorous	Mammalia	Primates	Wild	Terrestrial	EN	Africa	Uganda	V4	515F-806R	515F: GTGYCAGCMGCCGCGGTAA 806R: GGACTACNVGGGTWTCTAAT	Reese AT.;Curr Biol. 2021	kibale forest national park	0.5	30.4	Tropical	20.8083	NA
Age Patterning in Wild Chimpanzee Gut Microbiota Diversity Reveals Differences from Humans in Early Life	ERR4452066	Eastern chimpanzee	Pan troglodytes schweinfurthii	Omnivorous	Mammalia	Primates	Wild	Terrestrial	EN	Africa	Uganda	V4	515F-806R	515F: GTGYCAGCMGCCGCGGTAA 806R: GGACTACNVGGGTWTCTAAT	Reese AT.;Curr Biol. 2021	kibale forest national park	0.5	30.4	Tropical	20.8083	NA
Age Patterning in Wild Chimpanzee Gut Microbiota Diversity Reveals Differences from Humans in Early Life	ERR4452069	Eastern chimpanzee	Pan troglodytes schweinfurthii	Omnivorous	Mammalia	Primates	Wild	Terrestrial	EN	Africa	Uganda	V4	515F-806R	515F: GTGYCAGCMGCCGCGGTAA 806R: GGACTACNVGGGTWTCTAAT	Reese AT.;Curr Biol. 2021	kibale forest national park	0.5	30.4	Tropical	20.8083	NA
Age Patterning in Wild Chimpanzee Gut Microbiota Diversity Reveals Differences from Humans in Early Life	ERR4452071	Eastern chimpanzee	Pan troglodytes schweinfurthii	Omnivorous	Mammalia	Primates	Wild	Terrestrial	EN	Africa	Uganda	V4	515F-806R	515F: GTGYCAGCMGCCGCGGTAA 806R: GGACTACNVGGGTWTCTAAT	Reese AT.;Curr Biol. 2021	kibale forest national park	0.5	30.4	Tropical	20.8083	NA
Age Patterning in Wild Chimpanzee Gut Microbiota Diversity Reveals Differences from Humans in Early Life	ERR4452073	Eastern chimpanzee	Pan troglodytes schweinfurthii	Omnivorous	Mammalia	Primates	Wild	Terrestrial	EN	Africa	Uganda	V4	515F-806R	515F: GTGYCAGCMGCCGCGGTAA 806R: GGACTACNVGGGTWTCTAAT	Reese AT.;Curr Biol. 2021	kibale forest national park	0.5	30.4	Tropical	20.8083	NA
Age Patterning in Wild Chimpanzee Gut Microbiota Diversity Reveals Differences from Humans in Early Life	ERR4452075	Eastern chimpanzee	Pan troglodytes schweinfurthii	Omnivorous	Mammalia	Primates	Wild	Terrestrial	EN	Africa	Uganda	V4	515F-806R	515F: GTGYCAGCMGCCGCGGTAA 806R: GGACTACNVGGGTWTCTAAT	Reese AT.;Curr Biol. 2021	kibale forest national park	0.5	30.4	Tropical	20.8083	NA
Age Patterning in Wild Chimpanzee Gut Microbiota Diversity Reveals Differences from Humans in Early Life	ERR4452076	Eastern chimpanzee	Pan troglodytes schweinfurthii	Omnivorous	Mammalia	Primates	Wild	Terrestrial	EN	Africa	Uganda	V4	515F-806R	515F: GTGYCAGCMGCCGCGGTAA 806R: GGACTACNVGGGTWTCTAAT	Reese AT.;Curr Biol. 2021	kibale forest national park	0.5	30.4	Tropical	20.8083	NA
Age Patterning in Wild Chimpanzee Gut Microbiota Diversity Reveals Differences from Humans in Early Life	ERR4452077	Eastern chimpanzee	Pan troglodytes schweinfurthii	Omnivorous	Mammalia	Primates	Wild	Terrestrial	EN	Africa	Uganda	V4	515F-806R	515F: GTGYCAGCMGCCGCGGTAA 806R: GGACTACNVGGGTWTCTAAT	Reese AT.;Curr Biol. 2021	kibale forest national park	0.5	30.4	Tropical	20.8083	NA
Age Patterning in Wild Chimpanzee Gut Microbiota Diversity Reveals Differences from Humans in Early Life	ERR4452078	Eastern chimpanzee	Pan troglodytes schweinfurthii	Omnivorous	Mammalia	Primates	Wild	Terrestrial	EN	Africa	Uganda	V4	515F-806R	515F: GTGYCAGCMGCCGCGGTAA 806R: GGACTACNVGGGTWTCTAAT	Reese AT.;Curr Biol. 2021	kibale forest national park	0.5	30.4	Tropical	20.8083	NA
Age Patterning in Wild Chimpanzee Gut Microbiota Diversity Reveals Differences from Humans in Early Life	ERR4452079	Eastern chimpanzee	Pan troglodytes schweinfurthii	Omnivorous	Mammalia	Primates	Wild	Terrestrial	EN	Africa	Uganda	V4	515F-806R	515F: GTGYCAGCMGCCGCGGTAA 806R: GGACTACNVGGGTWTCTAAT	Reese AT.;Curr Biol. 2021	kibale forest national park	0.5	30.4	Tropical	20.8083	NA
Age Patterning in Wild Chimpanzee Gut Microbiota Diversity Reveals Differences from Humans in Early Life	ERR4452080	Eastern chimpanzee	Pan troglodytes schweinfurthii	Omnivorous	Mammalia	Primates	Wild	Terrestrial	EN	Africa	Uganda	V4	515F-806R	515F: GTGYCAGCMGCCGCGGTAA 806R: GGACTACNVGGGTWTCTAAT	Reese AT.;Curr Biol. 2021	kibale forest national park	0.5	30.4	Tropical	20.8083	NA
Age Patterning in Wild Chimpanzee Gut Microbiota Diversity Reveals Differences from Humans in Early Life	ERR4452081	Eastern chimpanzee	Pan troglodytes schweinfurthii	Omnivorous	Mammalia	Primates	Wild	Terrestrial	EN	Africa	Uganda	V4	515F-806R	515F: GTGYCAGCMGCCGCGGTAA 806R: GGACTACNVGGGTWTCTAAT	Reese AT.;Curr Biol. 2021	kibale forest national park	0.5	30.4	Tropical	20.8083	NA
Age Patterning in Wild Chimpanzee Gut Microbiota Diversity Reveals Differences from Humans in Early Life	ERR4452082	Eastern chimpanzee	Pan troglodytes schweinfurthii	Omnivorous	Mammalia	Primates	Wild	Terrestrial	EN	Africa	Uganda	V4	515F-806R	515F: GTGYCAGCMGCCGCGGTAA 806R: GGACTACNVGGGTWTCTAAT	Reese AT.;Curr Biol. 2021	kibale forest national park	0.5	30.4	Tropical	20.8083	NA
Age Patterning in Wild Chimpanzee Gut Microbiota Diversity Reveals Differences from Humans in Early Life	ERR4452085	Eastern chimpanzee	Pan troglodytes schweinfurthii	Omnivorous	Mammalia	Primates	Wild	Terrestrial	EN	Africa	Uganda	V4	515F-806R	515F: GTGYCAGCMGCCGCGGTAA 806R: GGACTACNVGGGTWTCTAAT	Reese AT.;Curr Biol. 2021	kibale forest national park	0.5	30.4	Tropical	20.8083	NA
Age Patterning in Wild Chimpanzee Gut Microbiota Diversity Reveals Differences from Humans in Early Life	ERR4452086	Eastern chimpanzee	Pan troglodytes schweinfurthii	Omnivorous	Mammalia	Primates	Wild	Terrestrial	EN	Africa	Uganda	V4	515F-806R	515F: GTGYCAGCMGCCGCGGTAA 806R: GGACTACNVGGGTWTCTAAT	Reese AT.;Curr Biol. 2021	kibale forest national park	0.5	30.4	Tropical	20.8083	NA
Age Patterning in Wild Chimpanzee Gut Microbiota Diversity Reveals Differences from Humans in Early Life	ERR4452087	Eastern chimpanzee	Pan troglodytes schweinfurthii	Omnivorous	Mammalia	Primates	Wild	Terrestrial	EN	Africa	Uganda	V4	515F-806R	515F: GTGYCAGCMGCCGCGGTAA 806R: GGACTACNVGGGTWTCTAAT	Reese AT.;Curr Biol. 2021	kibale forest national park	0.5	30.4	Tropical	20.8083	NA
Age Patterning in Wild Chimpanzee Gut Microbiota Diversity Reveals Differences from Humans in Early Life	ERR4452088	Eastern chimpanzee	Pan troglodytes schweinfurthii	Omnivorous	Mammalia	Primates	Wild	Terrestrial	EN	Africa	Uganda	V4	515F-806R	515F: GTGYCAGCMGCCGCGGTAA 806R: GGACTACNVGGGTWTCTAAT	Reese AT.;Curr Biol. 2021	kibale forest national park	0.5	30.4	Tropical	20.8083	NA
Age Patterning in Wild Chimpanzee Gut Microbiota Diversity Reveals Differences from Humans in Early Life	ERR4452089	Eastern chimpanzee	Pan troglodytes schweinfurthii	Omnivorous	Mammalia	Primates	Wild	Terrestrial	EN	Africa	Uganda	V4	515F-806R	515F: GTGYCAGCMGCCGCGGTAA 806R: GGACTACNVGGGTWTCTAAT	Reese AT.;Curr Biol. 2021	kibale forest national park	0.5	30.4	Tropical	20.8083	NA
Age Patterning in Wild Chimpanzee Gut Microbiota Diversity Reveals Differences from Humans in Early Life	ERR4452090	Eastern chimpanzee	Pan troglodytes schweinfurthii	Omnivorous	Mammalia	Primates	Wild	Terrestrial	EN	Africa	Uganda	V4	515F-806R	515F: GTGYCAGCMGCCGCGGTAA 806R: GGACTACNVGGGTWTCTAAT	Reese AT.;Curr Biol. 2021	kibale forest national park	0.5	30.4	Tropical	20.8083	NA
Age Patterning in Wild Chimpanzee Gut Microbiota Diversity Reveals Differences from Humans in Early Life	ERR4452091	Eastern chimpanzee	Pan troglodytes schweinfurthii	Omnivorous	Mammalia	Primates	Wild	Terrestrial	EN	Africa	Uganda	V4	515F-806R	515F: GTGYCAGCMGCCGCGGTAA 806R: GGACTACNVGGGTWTCTAAT	Reese AT.;Curr Biol. 2021	kibale forest national park	0.5	30.4	Tropical	20.8083	NA
Age Patterning in Wild Chimpanzee Gut Microbiota Diversity Reveals Differences from Humans in Early Life	ERR4452092	Eastern chimpanzee	Pan troglodytes schweinfurthii	Omnivorous	Mammalia	Primates	Wild	Terrestrial	EN	Africa	Uganda	V4	515F-806R	515F: GTGYCAGCMGCCGCGGTAA 806R: GGACTACNVGGGTWTCTAAT	Reese AT.;Curr Biol. 2021	kibale forest national park	0.5	30.4	Tropical	20.8083	NA
Age Patterning in Wild Chimpanzee Gut Microbiota Diversity Reveals Differences from Humans in Early Life	ERR4452094	Eastern chimpanzee	Pan troglodytes schweinfurthii	Omnivorous	Mammalia	Primates	Wild	Terrestrial	EN	Africa	Uganda	V4	515F-806R	515F: GTGYCAGCMGCCGCGGTAA 806R: GGACTACNVGGGTWTCTAAT	Reese AT.;Curr Biol. 2021	kibale forest national park	0.5	30.4	Tropical	20.8083	NA
Age Patterning in Wild Chimpanzee Gut Microbiota Diversity Reveals Differences from Humans in Early Life	ERR4452095	Eastern chimpanzee	Pan troglodytes schweinfurthii	Omnivorous	Mammalia	Primates	Wild	Terrestrial	EN	Africa	Uganda	V4	515F-806R	515F: GTGYCAGCMGCCGCGGTAA 806R: GGACTACNVGGGTWTCTAAT	Reese AT.;Curr Biol. 2021	kibale forest national park	0.5	30.4	Tropical	20.8083	NA
Age Patterning in Wild Chimpanzee Gut Microbiota Diversity Reveals Differences from Humans in Early Life	ERR4452096	Eastern chimpanzee	Pan troglodytes schweinfurthii	Omnivorous	Mammalia	Primates	Wild	Terrestrial	EN	Africa	Uganda	V4	515F-806R	515F: GTGYCAGCMGCCGCGGTAA 806R: GGACTACNVGGGTWTCTAAT	Reese AT.;Curr Biol. 2021	kibale forest national park	0.5	30.4	Tropical	20.8083	NA
Age Patterning in Wild Chimpanzee Gut Microbiota Diversity Reveals Differences from Humans in Early Life	ERR4452101	Eastern chimpanzee	Pan troglodytes schweinfurthii	Omnivorous	Mammalia	Primates	Wild	Terrestrial	EN	Africa	Uganda	V4	515F-806R	515F: GTGYCAGCMGCCGCGGTAA 806R: GGACTACNVGGGTWTCTAAT	Reese AT.;Curr Biol. 2021	kibale forest national park	0.5	30.4	Tropical	20.8083	NA
Age Patterning in Wild Chimpanzee Gut Microbiota Diversity Reveals Differences from Humans in Early Life	ERR4452103	Eastern chimpanzee	Pan troglodytes schweinfurthii	Omnivorous	Mammalia	Primates	Wild	Terrestrial	EN	Africa	Uganda	V4	515F-806R	515F: GTGYCAGCMGCCGCGGTAA 806R: GGACTACNVGGGTWTCTAAT	Reese AT.;Curr Biol. 2021	kibale forest national park	0.5	30.4	Tropical	20.8083	NA
Age Patterning in Wild Chimpanzee Gut Microbiota Diversity Reveals Differences from Humans in Early Life	ERR4452104	Eastern chimpanzee	Pan troglodytes schweinfurthii	Omnivorous	Mammalia	Primates	Wild	Terrestrial	EN	Africa	Uganda	V4	515F-806R	515F: GTGYCAGCMGCCGCGGTAA 806R: GGACTACNVGGGTWTCTAAT	Reese AT.;Curr Biol. 2021	kibale forest national park	0.5	30.4	Tropical	20.8083	NA
Age Patterning in Wild Chimpanzee Gut Microbiota Diversity Reveals Differences from Humans in Early Life	ERR4452105	Eastern chimpanzee	Pan troglodytes schweinfurthii	Omnivorous	Mammalia	Primates	Wild	Terrestrial	EN	Africa	Uganda	V4	515F-806R	515F: GTGYCAGCMGCCGCGGTAA 806R: GGACTACNVGGGTWTCTAAT	Reese AT.;Curr Biol. 2021	kibale forest national park	0.5	30.4	Tropical	20.8083	NA
Age Patterning in Wild Chimpanzee Gut Microbiota Diversity Reveals Differences from Humans in Early Life	ERR4452107	Eastern chimpanzee	Pan troglodytes schweinfurthii	Omnivorous	Mammalia	Primates	Wild	Terrestrial	EN	Africa	Uganda	V4	515F-806R	515F: GTGYCAGCMGCCGCGGTAA 806R: GGACTACNVGGGTWTCTAAT	Reese AT.;Curr Biol. 2021	kibale forest national park	0.5	30.4	Tropical	20.8083	NA
Age Patterning in Wild Chimpanzee Gut Microbiota Diversity Reveals Differences from Humans in Early Life	ERR4452108	Eastern chimpanzee	Pan troglodytes schweinfurthii	Omnivorous	Mammalia	Primates	Wild	Terrestrial	EN	Africa	Uganda	V4	515F-806R	515F: GTGYCAGCMGCCGCGGTAA 806R: GGACTACNVGGGTWTCTAAT	Reese AT.;Curr Biol. 2021	kibale forest national park	0.5	30.4	Tropical	20.8083	NA
Age Patterning in Wild Chimpanzee Gut Microbiota Diversity Reveals Differences from Humans in Early Life	ERR4452109	Eastern chimpanzee	Pan troglodytes schweinfurthii	Omnivorous	Mammalia	Primates	Wild	Terrestrial	EN	Africa	Uganda	V4	515F-806R	515F: GTGYCAGCMGCCGCGGTAA 806R: GGACTACNVGGGTWTCTAAT	Reese AT.;Curr Biol. 2021	kibale forest national park	0.5	30.4	Tropical	20.8083	NA
Age Patterning in Wild Chimpanzee Gut Microbiota Diversity Reveals Differences from Humans in Early Life	ERR4452111	Eastern chimpanzee	Pan troglodytes schweinfurthii	Omnivorous	Mammalia	Primates	Wild	Terrestrial	EN	Africa	Uganda	V4	515F-806R	515F: GTGYCAGCMGCCGCGGTAA 806R: GGACTACNVGGGTWTCTAAT	Reese AT.;Curr Biol. 2021	kibale forest national park	0.5	30.4	Tropical	20.8083	NA
Age Patterning in Wild Chimpanzee Gut Microbiota Diversity Reveals Differences from Humans in Early Life	ERR4452113	Eastern chimpanzee	Pan troglodytes schweinfurthii	Omnivorous	Mammalia	Primates	Wild	Terrestrial	EN	Africa	Uganda	V4	515F-806R	515F: GTGYCAGCMGCCGCGGTAA 806R: GGACTACNVGGGTWTCTAAT	Reese AT.;Curr Biol. 2021	kibale forest national park	0.5	30.4	Tropical	20.8083	NA
Age Patterning in Wild Chimpanzee Gut Microbiota Diversity Reveals Differences from Humans in Early Life	ERR4452116	Eastern chimpanzee	Pan troglodytes schweinfurthii	Omnivorous	Mammalia	Primates	Wild	Terrestrial	EN	Africa	Uganda	V4	515F-806R	515F: GTGYCAGCMGCCGCGGTAA 806R: GGACTACNVGGGTWTCTAAT	Reese AT.;Curr Biol. 2021	kibale forest national park	0.5	30.4	Tropical	20.8083	NA
Age Patterning in Wild Chimpanzee Gut Microbiota Diversity Reveals Differences from Humans in Early Life	ERR4452117	Eastern chimpanzee	Pan troglodytes schweinfurthii	Omnivorous	Mammalia	Primates	Wild	Terrestrial	EN	Africa	Uganda	V4	515F-806R	515F: GTGYCAGCMGCCGCGGTAA 806R: GGACTACNVGGGTWTCTAAT	Reese AT.;Curr Biol. 2021	kibale forest national park	0.5	30.4	Tropical	20.8083	NA
Age Patterning in Wild Chimpanzee Gut Microbiota Diversity Reveals Differences from Humans in Early Life	ERR4452118	Eastern chimpanzee	Pan troglodytes schweinfurthii	Omnivorous	Mammalia	Primates	Wild	Terrestrial	EN	Africa	Uganda	V4	515F-806R	515F: GTGYCAGCMGCCGCGGTAA 806R: GGACTACNVGGGTWTCTAAT	Reese AT.;Curr Biol. 2021	kibale forest national park	0.5	30.4	Tropical	20.8083	NA
Age Patterning in Wild Chimpanzee Gut Microbiota Diversity Reveals Differences from Humans in Early Life	ERR4452119	Eastern chimpanzee	Pan troglodytes schweinfurthii	Omnivorous	Mammalia	Primates	Wild	Terrestrial	EN	Africa	Uganda	V4	515F-806R	515F: GTGYCAGCMGCCGCGGTAA 806R: GGACTACNVGGGTWTCTAAT	Reese AT.;Curr Biol. 2021	kibale forest national park	0.5	30.4	Tropical	20.8083	NA
Age Patterning in Wild Chimpanzee Gut Microbiota Diversity Reveals Differences from Humans in Early Life	ERR4452120	Eastern chimpanzee	Pan troglodytes schweinfurthii	Omnivorous	Mammalia	Primates	Wild	Terrestrial	EN	Africa	Uganda	V4	515F-806R	515F: GTGYCAGCMGCCGCGGTAA 806R: GGACTACNVGGGTWTCTAAT	Reese AT.;Curr Biol. 2021	kibale forest national park	0.5	30.4	Tropical	20.8083	NA
Age Patterning in Wild Chimpanzee Gut Microbiota Diversity Reveals Differences from Humans in Early Life	ERR4452121	Eastern chimpanzee	Pan troglodytes schweinfurthii	Omnivorous	Mammalia	Primates	Wild	Terrestrial	EN	Africa	Uganda	V4	515F-806R	515F: GTGYCAGCMGCCGCGGTAA 806R: GGACTACNVGGGTWTCTAAT	Reese AT.;Curr Biol. 2021	kibale forest national park	0.5	30.4	Tropical	20.8083	NA
Age Patterning in Wild Chimpanzee Gut Microbiota Diversity Reveals Differences from Humans in Early Life	ERR4452122	Eastern chimpanzee	Pan troglodytes schweinfurthii	Omnivorous	Mammalia	Primates	Wild	Terrestrial	EN	Africa	Uganda	V4	515F-806R	515F: GTGYCAGCMGCCGCGGTAA 806R: GGACTACNVGGGTWTCTAAT	Reese AT.;Curr Biol. 2021	kibale forest national park	0.5	30.4	Tropical	20.8083	NA
Age Patterning in Wild Chimpanzee Gut Microbiota Diversity Reveals Differences from Humans in Early Life	ERR4452123	Eastern chimpanzee	Pan troglodytes schweinfurthii	Omnivorous	Mammalia	Primates	Wild	Terrestrial	EN	Africa	Uganda	V4	515F-806R	515F: GTGYCAGCMGCCGCGGTAA 806R: GGACTACNVGGGTWTCTAAT	Reese AT.;Curr Biol. 2021	kibale forest national park	0.5	30.4	Tropical	20.8083	NA
Age Patterning in Wild Chimpanzee Gut Microbiota Diversity Reveals Differences from Humans in Early Life	ERR4452124	Eastern chimpanzee	Pan troglodytes schweinfurthii	Omnivorous	Mammalia	Primates	Wild	Terrestrial	EN	Africa	Uganda	V4	515F-806R	515F: GTGYCAGCMGCCGCGGTAA 806R: GGACTACNVGGGTWTCTAAT	Reese AT.;Curr Biol. 2021	kibale forest national park	0.5	30.4	Tropical	20.8083	NA
Age Patterning in Wild Chimpanzee Gut Microbiota Diversity Reveals Differences from Humans in Early Life	ERR4452125	Eastern chimpanzee	Pan troglodytes schweinfurthii	Omnivorous	Mammalia	Primates	Wild	Terrestrial	EN	Africa	Uganda	V4	515F-806R	515F: GTGYCAGCMGCCGCGGTAA 806R: GGACTACNVGGGTWTCTAAT	Reese AT.;Curr Biol. 2021	kibale forest national park	0.5	30.4	Tropical	20.8083	NA
Age Patterning in Wild Chimpanzee Gut Microbiota Diversity Reveals Differences from Humans in Early Life	ERR4452126	Eastern chimpanzee	Pan troglodytes schweinfurthii	Omnivorous	Mammalia	Primates	Wild	Terrestrial	EN	Africa	Uganda	V4	515F-806R	515F: GTGYCAGCMGCCGCGGTAA 806R: GGACTACNVGGGTWTCTAAT	Reese AT.;Curr Biol. 2021	kibale forest national park	0.5	30.4	Tropical	20.8083	NA
Age Patterning in Wild Chimpanzee Gut Microbiota Diversity Reveals Differences from Humans in Early Life	ERR4452129	Eastern chimpanzee	Pan troglodytes schweinfurthii	Omnivorous	Mammalia	Primates	Wild	Terrestrial	EN	Africa	Uganda	V4	515F-806R	515F: GTGYCAGCMGCCGCGGTAA 806R: GGACTACNVGGGTWTCTAAT	Reese AT.;Curr Biol. 2021	kibale forest national park	0.5	30.4	Tropical	20.8083	NA
Age Patterning in Wild Chimpanzee Gut Microbiota Diversity Reveals Differences from Humans in Early Life	ERR4452130	Eastern chimpanzee	Pan troglodytes schweinfurthii	Omnivorous	Mammalia	Primates	Wild	Terrestrial	EN	Africa	Uganda	V4	515F-806R	515F: GTGYCAGCMGCCGCGGTAA 806R: GGACTACNVGGGTWTCTAAT	Reese AT.;Curr Biol. 2021	kibale forest national park	0.5	30.4	Tropical	20.8083	NA
Age Patterning in Wild Chimpanzee Gut Microbiota Diversity Reveals Differences from Humans in Early Life	ERR4452131	Eastern chimpanzee	Pan troglodytes schweinfurthii	Omnivorous	Mammalia	Primates	Wild	Terrestrial	EN	Africa	Uganda	V4	515F-806R	515F: GTGYCAGCMGCCGCGGTAA 806R: GGACTACNVGGGTWTCTAAT	Reese AT.;Curr Biol. 2021	kibale forest national park	0.5	30.4	Tropical	20.8083	NA
Age Patterning in Wild Chimpanzee Gut Microbiota Diversity Reveals Differences from Humans in Early Life	ERR4452132	Eastern chimpanzee	Pan troglodytes schweinfurthii	Omnivorous	Mammalia	Primates	Wild	Terrestrial	EN	Africa	Uganda	V4	515F-806R	515F: GTGYCAGCMGCCGCGGTAA 806R: GGACTACNVGGGTWTCTAAT	Reese AT.;Curr Biol. 2021	kibale forest national park	0.5	30.4	Tropical	20.8083	NA
Age Patterning in Wild Chimpanzee Gut Microbiota Diversity Reveals Differences from Humans in Early Life	ERR4452135	Eastern chimpanzee	Pan troglodytes schweinfurthii	Omnivorous	Mammalia	Primates	Wild	Terrestrial	EN	Africa	Uganda	V4	515F-806R	515F: GTGYCAGCMGCCGCGGTAA 806R: GGACTACNVGGGTWTCTAAT	Reese AT.;Curr Biol. 2021	kibale forest national park	0.5	30.4	Tropical	20.8083	NA
Age Patterning in Wild Chimpanzee Gut Microbiota Diversity Reveals Differences from Humans in Early Life	ERR4452139	Eastern chimpanzee	Pan troglodytes schweinfurthii	Omnivorous	Mammalia	Primates	Wild	Terrestrial	EN	Africa	Uganda	V4	515F-806R	515F: GTGYCAGCMGCCGCGGTAA 806R: GGACTACNVGGGTWTCTAAT	Reese AT.;Curr Biol. 2021	kibale forest national park	0.5	30.4	Tropical	20.8083	NA
Age Patterning in Wild Chimpanzee Gut Microbiota Diversity Reveals Differences from Humans in Early Life	ERR4452143	Eastern chimpanzee	Pan troglodytes schweinfurthii	Omnivorous	Mammalia	Primates	Wild	Terrestrial	EN	Africa	Uganda	V4	515F-806R	515F: GTGYCAGCMGCCGCGGTAA 806R: GGACTACNVGGGTWTCTAAT	Reese AT.;Curr Biol. 2021	kibale forest national park	0.5	30.4	Tropical	20.8083	NA
Age Patterning in Wild Chimpanzee Gut Microbiota Diversity Reveals Differences from Humans in Early Life	ERR4452144	Eastern chimpanzee	Pan troglodytes schweinfurthii	Omnivorous	Mammalia	Primates	Wild	Terrestrial	EN	Africa	Uganda	V4	515F-806R	515F: GTGYCAGCMGCCGCGGTAA 806R: GGACTACNVGGGTWTCTAAT	Reese AT.;Curr Biol. 2021	kibale forest national park	0.5	30.4	Tropical	20.8083	NA
Age Patterning in Wild Chimpanzee Gut Microbiota Diversity Reveals Differences from Humans in Early Life	ERR4452145	Eastern chimpanzee	Pan troglodytes schweinfurthii	Omnivorous	Mammalia	Primates	Wild	Terrestrial	EN	Africa	Uganda	V4	515F-806R	515F: GTGYCAGCMGCCGCGGTAA 806R: GGACTACNVGGGTWTCTAAT	Reese AT.;Curr Biol. 2021	kibale forest national park	0.5	30.4	Tropical	20.8083	NA
Age Patterning in Wild Chimpanzee Gut Microbiota Diversity Reveals Differences from Humans in Early Life	ERR4452146	Eastern chimpanzee	Pan troglodytes schweinfurthii	Omnivorous	Mammalia	Primates	Wild	Terrestrial	EN	Africa	Uganda	V4	515F-806R	515F: GTGYCAGCMGCCGCGGTAA 806R: GGACTACNVGGGTWTCTAAT	Reese AT.;Curr Biol. 2021	kibale forest national park	0.5	30.4	Tropical	20.8083	NA
Age Patterning in Wild Chimpanzee Gut Microbiota Diversity Reveals Differences from Humans in Early Life	ERR4452147	Eastern chimpanzee	Pan troglodytes schweinfurthii	Omnivorous	Mammalia	Primates	Wild	Terrestrial	EN	Africa	Uganda	V4	515F-806R	515F: GTGYCAGCMGCCGCGGTAA 806R: GGACTACNVGGGTWTCTAAT	Reese AT.;Curr Biol. 2021	kibale forest national park	0.5	30.4	Tropical	20.8083	NA
Age Patterning in Wild Chimpanzee Gut Microbiota Diversity Reveals Differences from Humans in Early Life	ERR4452148	Eastern chimpanzee	Pan troglodytes schweinfurthii	Omnivorous	Mammalia	Primates	Wild	Terrestrial	EN	Africa	Uganda	V4	515F-806R	515F: GTGYCAGCMGCCGCGGTAA 806R: GGACTACNVGGGTWTCTAAT	Reese AT.;Curr Biol. 2021	kibale forest national park	0.5	30.4	Tropical	20.8083	NA
Age Patterning in Wild Chimpanzee Gut Microbiota Diversity Reveals Differences from Humans in Early Life	ERR4452149	Eastern chimpanzee	Pan troglodytes schweinfurthii	Omnivorous	Mammalia	Primates	Wild	Terrestrial	EN	Africa	Uganda	V4	515F-806R	515F: GTGYCAGCMGCCGCGGTAA 806R: GGACTACNVGGGTWTCTAAT	Reese AT.;Curr Biol. 2021	kibale forest national park	0.5	30.4	Tropical	20.8083	NA
Age Patterning in Wild Chimpanzee Gut Microbiota Diversity Reveals Differences from Humans in Early Life	ERR4452150	Eastern chimpanzee	Pan troglodytes schweinfurthii	Omnivorous	Mammalia	Primates	Wild	Terrestrial	EN	Africa	Uganda	V4	515F-806R	515F: GTGYCAGCMGCCGCGGTAA 806R: GGACTACNVGGGTWTCTAAT	Reese AT.;Curr Biol. 2021	kibale forest national park	0.5	30.4	Tropical	20.8083	NA
Age Patterning in Wild Chimpanzee Gut Microbiota Diversity Reveals Differences from Humans in Early Life	ERR4452151	Eastern chimpanzee	Pan troglodytes schweinfurthii	Omnivorous	Mammalia	Primates	Wild	Terrestrial	EN	Africa	Uganda	V4	515F-806R	515F: GTGYCAGCMGCCGCGGTAA 806R: GGACTACNVGGGTWTCTAAT	Reese AT.;Curr Biol. 2021	kibale forest national park	0.5	30.4	Tropical	20.8083	NA
Age Patterning in Wild Chimpanzee Gut Microbiota Diversity Reveals Differences from Humans in Early Life	ERR4452152	Eastern chimpanzee	Pan troglodytes schweinfurthii	Omnivorous	Mammalia	Primates	Wild	Terrestrial	EN	Africa	Uganda	V4	515F-806R	515F: GTGYCAGCMGCCGCGGTAA 806R: GGACTACNVGGGTWTCTAAT	Reese AT.;Curr Biol. 2021	kibale forest national park	0.5	30.4	Tropical	20.8083	NA
Age Patterning in Wild Chimpanzee Gut Microbiota Diversity Reveals Differences from Humans in Early Life	ERR4452153	Eastern chimpanzee	Pan troglodytes schweinfurthii	Omnivorous	Mammalia	Primates	Wild	Terrestrial	EN	Africa	Uganda	V4	515F-806R	515F: GTGYCAGCMGCCGCGGTAA 806R: GGACTACNVGGGTWTCTAAT	Reese AT.;Curr Biol. 2021	kibale forest national park	0.5	30.4	Tropical	20.8083	NA
Age Patterning in Wild Chimpanzee Gut Microbiota Diversity Reveals Differences from Humans in Early Life	ERR4452154	Eastern chimpanzee	Pan troglodytes schweinfurthii	Omnivorous	Mammalia	Primates	Wild	Terrestrial	EN	Africa	Uganda	V4	515F-806R	515F: GTGYCAGCMGCCGCGGTAA 806R: GGACTACNVGGGTWTCTAAT	Reese AT.;Curr Biol. 2021	kibale forest national park	0.5	30.4	Tropical	20.8083	NA
Age Patterning in Wild Chimpanzee Gut Microbiota Diversity Reveals Differences from Humans in Early Life	ERR4452155	Eastern chimpanzee	Pan troglodytes schweinfurthii	Omnivorous	Mammalia	Primates	Wild	Terrestrial	EN	Africa	Uganda	V4	515F-806R	515F: GTGYCAGCMGCCGCGGTAA 806R: GGACTACNVGGGTWTCTAAT	Reese AT.;Curr Biol. 2021	kibale forest national park	0.5	30.4	Tropical	20.8083	NA
Age Patterning in Wild Chimpanzee Gut Microbiota Diversity Reveals Differences from Humans in Early Life	ERR4452156	Eastern chimpanzee	Pan troglodytes schweinfurthii	Omnivorous	Mammalia	Primates	Wild	Terrestrial	EN	Africa	Uganda	V4	515F-806R	515F: GTGYCAGCMGCCGCGGTAA 806R: GGACTACNVGGGTWTCTAAT	Reese AT.;Curr Biol. 2021	kibale forest national park	0.5	30.4	Tropical	20.8083	NA
Age Patterning in Wild Chimpanzee Gut Microbiota Diversity Reveals Differences from Humans in Early Life	ERR4452157	Eastern chimpanzee	Pan troglodytes schweinfurthii	Omnivorous	Mammalia	Primates	Wild	Terrestrial	EN	Africa	Uganda	V4	515F-806R	515F: GTGYCAGCMGCCGCGGTAA 806R: GGACTACNVGGGTWTCTAAT	Reese AT.;Curr Biol. 2021	kibale forest national park	0.5	30.4	Tropical	20.8083	NA
Age Patterning in Wild Chimpanzee Gut Microbiota Diversity Reveals Differences from Humans in Early Life	ERR4452158	Eastern chimpanzee	Pan troglodytes schweinfurthii	Omnivorous	Mammalia	Primates	Wild	Terrestrial	EN	Africa	Uganda	V4	515F-806R	515F: GTGYCAGCMGCCGCGGTAA 806R: GGACTACNVGGGTWTCTAAT	Reese AT.;Curr Biol. 2021	kibale forest national park	0.5	30.4	Tropical	20.8083	NA
Age Patterning in Wild Chimpanzee Gut Microbiota Diversity Reveals Differences from Humans in Early Life	ERR4452159	Eastern chimpanzee	Pan troglodytes schweinfurthii	Omnivorous	Mammalia	Primates	Wild	Terrestrial	EN	Africa	Uganda	V4	515F-806R	515F: GTGYCAGCMGCCGCGGTAA 806R: GGACTACNVGGGTWTCTAAT	Reese AT.;Curr Biol. 2021	kibale forest national park	0.5	30.4	Tropical	20.8083	NA
Age Patterning in Wild Chimpanzee Gut Microbiota Diversity Reveals Differences from Humans in Early Life	ERR4452160	Eastern chimpanzee	Pan troglodytes schweinfurthii	Omnivorous	Mammalia	Primates	Wild	Terrestrial	EN	Africa	Uganda	V4	515F-806R	515F: GTGYCAGCMGCCGCGGTAA 806R: GGACTACNVGGGTWTCTAAT	Reese AT.;Curr Biol. 2021	kibale forest national park	0.5	30.4	Tropical	20.8083	NA
Age Patterning in Wild Chimpanzee Gut Microbiota Diversity Reveals Differences from Humans in Early Life	ERR4452161	Eastern chimpanzee	Pan troglodytes schweinfurthii	Omnivorous	Mammalia	Primates	Wild	Terrestrial	EN	Africa	Uganda	V4	515F-806R	515F: GTGYCAGCMGCCGCGGTAA 806R: GGACTACNVGGGTWTCTAAT	Reese AT.;Curr Biol. 2021	kibale forest national park	0.5	30.4	Tropical	20.8083	NA
Age Patterning in Wild Chimpanzee Gut Microbiota Diversity Reveals Differences from Humans in Early Life	ERR4452162	Eastern chimpanzee	Pan troglodytes schweinfurthii	Omnivorous	Mammalia	Primates	Wild	Terrestrial	EN	Africa	Uganda	V4	515F-806R	515F: GTGYCAGCMGCCGCGGTAA 806R: GGACTACNVGGGTWTCTAAT	Reese AT.;Curr Biol. 2021	kibale forest national park	0.5	30.4	Tropical	20.8083	NA
Age Patterning in Wild Chimpanzee Gut Microbiota Diversity Reveals Differences from Humans in Early Life	ERR4452163	Eastern chimpanzee	Pan troglodytes schweinfurthii	Omnivorous	Mammalia	Primates	Wild	Terrestrial	EN	Africa	Uganda	V4	515F-806R	515F: GTGYCAGCMGCCGCGGTAA 806R: GGACTACNVGGGTWTCTAAT	Reese AT.;Curr Biol. 2021	kibale forest national park	0.5	30.4	Tropical	20.8083	NA
Age Patterning in Wild Chimpanzee Gut Microbiota Diversity Reveals Differences from Humans in Early Life	ERR4452165	Eastern chimpanzee	Pan troglodytes schweinfurthii	Omnivorous	Mammalia	Primates	Wild	Terrestrial	EN	Africa	Uganda	V4	515F-806R	515F: GTGYCAGCMGCCGCGGTAA 806R: GGACTACNVGGGTWTCTAAT	Reese AT.;Curr Biol. 2021	kibale forest national park	0.5	30.4	Tropical	20.8083	NA
Age Patterning in Wild Chimpanzee Gut Microbiota Diversity Reveals Differences from Humans in Early Life	ERR4452166	Eastern chimpanzee	Pan troglodytes schweinfurthii	Omnivorous	Mammalia	Primates	Wild	Terrestrial	EN	Africa	Uganda	V4	515F-806R	515F: GTGYCAGCMGCCGCGGTAA 806R: GGACTACNVGGGTWTCTAAT	Reese AT.;Curr Biol. 2021	kibale forest national park	0.5	30.4	Tropical	20.8083	NA
Age Patterning in Wild Chimpanzee Gut Microbiota Diversity Reveals Differences from Humans in Early Life	ERR4452167	Eastern chimpanzee	Pan troglodytes schweinfurthii	Omnivorous	Mammalia	Primates	Wild	Terrestrial	EN	Africa	Uganda	V4	515F-806R	515F: GTGYCAGCMGCCGCGGTAA 806R: GGACTACNVGGGTWTCTAAT	Reese AT.;Curr Biol. 2021	kibale forest national park	0.5	30.4	Tropical	20.8083	NA
Age Patterning in Wild Chimpanzee Gut Microbiota Diversity Reveals Differences from Humans in Early Life	ERR4452169	Eastern chimpanzee	Pan troglodytes schweinfurthii	Omnivorous	Mammalia	Primates	Wild	Terrestrial	EN	Africa	Uganda	V4	515F-806R	515F: GTGYCAGCMGCCGCGGTAA 806R: GGACTACNVGGGTWTCTAAT	Reese AT.;Curr Biol. 2021	kibale forest national park	0.5	30.4	Tropical	20.8083	NA
Age Patterning in Wild Chimpanzee Gut Microbiota Diversity Reveals Differences from Humans in Early Life	ERR4452171	Eastern chimpanzee	Pan troglodytes schweinfurthii	Omnivorous	Mammalia	Primates	Wild	Terrestrial	EN	Africa	Uganda	V4	515F-806R	515F: GTGYCAGCMGCCGCGGTAA 806R: GGACTACNVGGGTWTCTAAT	Reese AT.;Curr Biol. 2021	kibale forest national park	0.5	30.4	Tropical	20.8083	NA
Age Patterning in Wild Chimpanzee Gut Microbiota Diversity Reveals Differences from Humans in Early Life	ERR4452172	Eastern chimpanzee	Pan troglodytes schweinfurthii	Omnivorous	Mammalia	Primates	Wild	Terrestrial	EN	Africa	Uganda	V4	515F-806R	515F: GTGYCAGCMGCCGCGGTAA 806R: GGACTACNVGGGTWTCTAAT	Reese AT.;Curr Biol. 2021	kibale forest national park	0.5	30.4	Tropical	20.8083	NA
Age Patterning in Wild Chimpanzee Gut Microbiota Diversity Reveals Differences from Humans in Early Life	ERR4452173	Eastern chimpanzee	Pan troglodytes schweinfurthii	Omnivorous	Mammalia	Primates	Wild	Terrestrial	EN	Africa	Uganda	V4	515F-806R	515F: GTGYCAGCMGCCGCGGTAA 806R: GGACTACNVGGGTWTCTAAT	Reese AT.;Curr Biol. 2021	kibale forest national park	0.5	30.4	Tropical	20.8083	NA
Age Patterning in Wild Chimpanzee Gut Microbiota Diversity Reveals Differences from Humans in Early Life	ERR4452176	Eastern chimpanzee	Pan troglodytes schweinfurthii	Omnivorous	Mammalia	Primates	Wild	Terrestrial	EN	Africa	Uganda	V4	515F-806R	515F: GTGYCAGCMGCCGCGGTAA 806R: GGACTACNVGGGTWTCTAAT	Reese AT.;Curr Biol. 2021	kibale forest national park	0.5	30.4	Tropical	20.8083	NA
Age Patterning in Wild Chimpanzee Gut Microbiota Diversity Reveals Differences from Humans in Early Life	ERR4452177	Eastern chimpanzee	Pan troglodytes schweinfurthii	Omnivorous	Mammalia	Primates	Wild	Terrestrial	EN	Africa	Uganda	V4	515F-806R	515F: GTGYCAGCMGCCGCGGTAA 806R: GGACTACNVGGGTWTCTAAT	Reese AT.;Curr Biol. 2021	kibale forest national park	0.5	30.4	Tropical	20.8083	NA
Age Patterning in Wild Chimpanzee Gut Microbiota Diversity Reveals Differences from Humans in Early Life	ERR4452178	Eastern chimpanzee	Pan troglodytes schweinfurthii	Omnivorous	Mammalia	Primates	Wild	Terrestrial	EN	Africa	Uganda	V4	515F-806R	515F: GTGYCAGCMGCCGCGGTAA 806R: GGACTACNVGGGTWTCTAAT	Reese AT.;Curr Biol. 2021	kibale forest national park	0.5	30.4	Tropical	20.8083	NA
Age Patterning in Wild Chimpanzee Gut Microbiota Diversity Reveals Differences from Humans in Early Life	ERR4452180	Eastern chimpanzee	Pan troglodytes schweinfurthii	Omnivorous	Mammalia	Primates	Wild	Terrestrial	EN	Africa	Uganda	V4	515F-806R	515F: GTGYCAGCMGCCGCGGTAA 806R: GGACTACNVGGGTWTCTAAT	Reese AT.;Curr Biol. 2021	kibale forest national park	0.5	30.4	Tropical	20.8083	NA
Age Patterning in Wild Chimpanzee Gut Microbiota Diversity Reveals Differences from Humans in Early Life	ERR4452184	Eastern chimpanzee	Pan troglodytes schweinfurthii	Omnivorous	Mammalia	Primates	Wild	Terrestrial	EN	Africa	Uganda	V4	515F-806R	515F: GTGYCAGCMGCCGCGGTAA 806R: GGACTACNVGGGTWTCTAAT	Reese AT.;Curr Biol. 2021	kibale forest national park	0.5	30.4	Tropical	20.8083	NA
Age Patterning in Wild Chimpanzee Gut Microbiota Diversity Reveals Differences from Humans in Early Life	ERR4452187	Eastern chimpanzee	Pan troglodytes schweinfurthii	Omnivorous	Mammalia	Primates	Wild	Terrestrial	EN	Africa	Uganda	V4	515F-806R	515F: GTGYCAGCMGCCGCGGTAA 806R: GGACTACNVGGGTWTCTAAT	Reese AT.;Curr Biol. 2021	kibale forest national park	0.5	30.4	Tropical	20.8083	NA
Age Patterning in Wild Chimpanzee Gut Microbiota Diversity Reveals Differences from Humans in Early Life	ERR4452188	Eastern chimpanzee	Pan troglodytes schweinfurthii	Omnivorous	Mammalia	Primates	Wild	Terrestrial	EN	Africa	Uganda	V4	515F-806R	515F: GTGYCAGCMGCCGCGGTAA 806R: GGACTACNVGGGTWTCTAAT	Reese AT.;Curr Biol. 2021	kibale forest national park	0.5	30.4	Tropical	20.8083	NA
Age Patterning in Wild Chimpanzee Gut Microbiota Diversity Reveals Differences from Humans in Early Life	ERR4452189	Eastern chimpanzee	Pan troglodytes schweinfurthii	Omnivorous	Mammalia	Primates	Wild	Terrestrial	EN	Africa	Uganda	V4	515F-806R	515F: GTGYCAGCMGCCGCGGTAA 806R: GGACTACNVGGGTWTCTAAT	Reese AT.;Curr Biol. 2021	kibale forest national park	0.5	30.4	Tropical	20.8083	NA
Age Patterning in Wild Chimpanzee Gut Microbiota Diversity Reveals Differences from Humans in Early Life	ERR4452190	Eastern chimpanzee	Pan troglodytes schweinfurthii	Omnivorous	Mammalia	Primates	Wild	Terrestrial	EN	Africa	Uganda	V4	515F-806R	515F: GTGYCAGCMGCCGCGGTAA 806R: GGACTACNVGGGTWTCTAAT	Reese AT.;Curr Biol. 2021	kibale forest national park	0.5	30.4	Tropical	20.8083	NA
Age Patterning in Wild Chimpanzee Gut Microbiota Diversity Reveals Differences from Humans in Early Life	ERR4452191	Eastern chimpanzee	Pan troglodytes schweinfurthii	Omnivorous	Mammalia	Primates	Wild	Terrestrial	EN	Africa	Uganda	V4	515F-806R	515F: GTGYCAGCMGCCGCGGTAA 806R: GGACTACNVGGGTWTCTAAT	Reese AT.;Curr Biol. 2021	kibale forest national park	0.5	30.4	Tropical	20.8083	NA
Age Patterning in Wild Chimpanzee Gut Microbiota Diversity Reveals Differences from Humans in Early Life	ERR4452192	Eastern chimpanzee	Pan troglodytes schweinfurthii	Omnivorous	Mammalia	Primates	Wild	Terrestrial	EN	Africa	Uganda	V4	515F-806R	515F: GTGYCAGCMGCCGCGGTAA 806R: GGACTACNVGGGTWTCTAAT	Reese AT.;Curr Biol. 2021	kibale forest national park	0.5	30.4	Tropical	20.8083	NA
Age Patterning in Wild Chimpanzee Gut Microbiota Diversity Reveals Differences from Humans in Early Life	ERR4452193	Eastern chimpanzee	Pan troglodytes schweinfurthii	Omnivorous	Mammalia	Primates	Wild	Terrestrial	EN	Africa	Uganda	V4	515F-806R	515F: GTGYCAGCMGCCGCGGTAA 806R: GGACTACNVGGGTWTCTAAT	Reese AT.;Curr Biol. 2021	kibale forest national park	0.5	30.4	Tropical	20.8083	NA
Age Patterning in Wild Chimpanzee Gut Microbiota Diversity Reveals Differences from Humans in Early Life	ERR4452194	Eastern chimpanzee	Pan troglodytes schweinfurthii	Omnivorous	Mammalia	Primates	Wild	Terrestrial	EN	Africa	Uganda	V4	515F-806R	515F: GTGYCAGCMGCCGCGGTAA 806R: GGACTACNVGGGTWTCTAAT	Reese AT.;Curr Biol. 2021	kibale forest national park	0.5	30.4	Tropical	20.8083	NA
Age Patterning in Wild Chimpanzee Gut Microbiota Diversity Reveals Differences from Humans in Early Life	ERR4452195	Eastern chimpanzee	Pan troglodytes schweinfurthii	Omnivorous	Mammalia	Primates	Wild	Terrestrial	EN	Africa	Uganda	V4	515F-806R	515F: GTGYCAGCMGCCGCGGTAA 806R: GGACTACNVGGGTWTCTAAT	Reese AT.;Curr Biol. 2021	kibale forest national park	0.5	30.4	Tropical	20.8083	NA
Age Patterning in Wild Chimpanzee Gut Microbiota Diversity Reveals Differences from Humans in Early Life	ERR4452196	Eastern chimpanzee	Pan troglodytes schweinfurthii	Omnivorous	Mammalia	Primates	Wild	Terrestrial	EN	Africa	Uganda	V4	515F-806R	515F: GTGYCAGCMGCCGCGGTAA 806R: GGACTACNVGGGTWTCTAAT	Reese AT.;Curr Biol. 2021	kibale forest national park	0.5	30.4	Tropical	20.8083	NA
Age Patterning in Wild Chimpanzee Gut Microbiota Diversity Reveals Differences from Humans in Early Life	ERR4452197	Eastern chimpanzee	Pan troglodytes schweinfurthii	Omnivorous	Mammalia	Primates	Wild	Terrestrial	EN	Africa	Uganda	V4	515F-806R	515F: GTGYCAGCMGCCGCGGTAA 806R: GGACTACNVGGGTWTCTAAT	Reese AT.;Curr Biol. 2021	kibale forest national park	0.5	30.4	Tropical	20.8083	NA
Age Patterning in Wild Chimpanzee Gut Microbiota Diversity Reveals Differences from Humans in Early Life	ERR4452198	Eastern chimpanzee	Pan troglodytes schweinfurthii	Omnivorous	Mammalia	Primates	Wild	Terrestrial	EN	Africa	Uganda	V4	515F-806R	515F: GTGYCAGCMGCCGCGGTAA 806R: GGACTACNVGGGTWTCTAAT	Reese AT.;Curr Biol. 2021	kibale forest national park	0.5	30.4	Tropical	20.8083	NA
Age Patterning in Wild Chimpanzee Gut Microbiota Diversity Reveals Differences from Humans in Early Life	ERR4452199	Eastern chimpanzee	Pan troglodytes schweinfurthii	Omnivorous	Mammalia	Primates	Wild	Terrestrial	EN	Africa	Uganda	V4	515F-806R	515F: GTGYCAGCMGCCGCGGTAA 806R: GGACTACNVGGGTWTCTAAT	Reese AT.;Curr Biol. 2021	kibale forest national park	0.5	30.4	Tropical	20.8083	NA
Age Patterning in Wild Chimpanzee Gut Microbiota Diversity Reveals Differences from Humans in Early Life	ERR4452200	Eastern chimpanzee	Pan troglodytes schweinfurthii	Omnivorous	Mammalia	Primates	Wild	Terrestrial	EN	Africa	Uganda	V4	515F-806R	515F: GTGYCAGCMGCCGCGGTAA 806R: GGACTACNVGGGTWTCTAAT	Reese AT.;Curr Biol. 2021	kibale forest national park	0.5	30.4	Tropical	20.8083	NA
Age Patterning in Wild Chimpanzee Gut Microbiota Diversity Reveals Differences from Humans in Early Life	ERR4452201	Eastern chimpanzee	Pan troglodytes schweinfurthii	Omnivorous	Mammalia	Primates	Wild	Terrestrial	EN	Africa	Uganda	V4	515F-806R	515F: GTGYCAGCMGCCGCGGTAA 806R: GGACTACNVGGGTWTCTAAT	Reese AT.;Curr Biol. 2021	kibale forest national park	0.5	30.4	Tropical	20.8083	NA
Age Patterning in Wild Chimpanzee Gut Microbiota Diversity Reveals Differences from Humans in Early Life	ERR4452202	Eastern chimpanzee	Pan troglodytes schweinfurthii	Omnivorous	Mammalia	Primates	Wild	Terrestrial	EN	Africa	Uganda	V4	515F-806R	515F: GTGYCAGCMGCCGCGGTAA 806R: GGACTACNVGGGTWTCTAAT	Reese AT.;Curr Biol. 2021	kibale forest national park	0.5	30.4	Tropical	20.8083	NA
Age Patterning in Wild Chimpanzee Gut Microbiota Diversity Reveals Differences from Humans in Early Life	ERR4452203	Eastern chimpanzee	Pan troglodytes schweinfurthii	Omnivorous	Mammalia	Primates	Wild	Terrestrial	EN	Africa	Uganda	V4	515F-806R	515F: GTGYCAGCMGCCGCGGTAA 806R: GGACTACNVGGGTWTCTAAT	Reese AT.;Curr Biol. 2021	kibale forest national park	0.5	30.4	Tropical	20.8083	NA
Age Patterning in Wild Chimpanzee Gut Microbiota Diversity Reveals Differences from Humans in Early Life	ERR4452204	Eastern chimpanzee	Pan troglodytes schweinfurthii	Omnivorous	Mammalia	Primates	Wild	Terrestrial	EN	Africa	Uganda	V4	515F-806R	515F: GTGYCAGCMGCCGCGGTAA 806R: GGACTACNVGGGTWTCTAAT	Reese AT.;Curr Biol. 2021	kibale forest national park	0.5	30.4	Tropical	20.8083	NA
Age Patterning in Wild Chimpanzee Gut Microbiota Diversity Reveals Differences from Humans in Early Life	ERR4452205	Eastern chimpanzee	Pan troglodytes schweinfurthii	Omnivorous	Mammalia	Primates	Wild	Terrestrial	EN	Africa	Uganda	V4	515F-806R	515F: GTGYCAGCMGCCGCGGTAA 806R: GGACTACNVGGGTWTCTAAT	Reese AT.;Curr Biol. 2021	kibale forest national park	0.5	30.4	Tropical	20.8083	NA
Age Patterning in Wild Chimpanzee Gut Microbiota Diversity Reveals Differences from Humans in Early Life	ERR4452206	Eastern chimpanzee	Pan troglodytes schweinfurthii	Omnivorous	Mammalia	Primates	Wild	Terrestrial	EN	Africa	Uganda	V4	515F-806R	515F: GTGYCAGCMGCCGCGGTAA 806R: GGACTACNVGGGTWTCTAAT	Reese AT.;Curr Biol. 2021	kibale forest national park	0.5	30.4	Tropical	20.8083	NA
Age Patterning in Wild Chimpanzee Gut Microbiota Diversity Reveals Differences from Humans in Early Life	ERR4452207	Eastern chimpanzee	Pan troglodytes schweinfurthii	Omnivorous	Mammalia	Primates	Wild	Terrestrial	EN	Africa	Uganda	V4	515F-806R	515F: GTGYCAGCMGCCGCGGTAA 806R: GGACTACNVGGGTWTCTAAT	Reese AT.;Curr Biol. 2021	kibale forest national park	0.5	30.4	Tropical	20.8083	NA
Age Patterning in Wild Chimpanzee Gut Microbiota Diversity Reveals Differences from Humans in Early Life	ERR4452208	Eastern chimpanzee	Pan troglodytes schweinfurthii	Omnivorous	Mammalia	Primates	Wild	Terrestrial	EN	Africa	Uganda	V4	515F-806R	515F: GTGYCAGCMGCCGCGGTAA 806R: GGACTACNVGGGTWTCTAAT	Reese AT.;Curr Biol. 2021	kibale forest national park	0.5	30.4	Tropical	20.8083	NA
Age Patterning in Wild Chimpanzee Gut Microbiota Diversity Reveals Differences from Humans in Early Life	ERR4452209	Eastern chimpanzee	Pan troglodytes schweinfurthii	Omnivorous	Mammalia	Primates	Wild	Terrestrial	EN	Africa	Uganda	V4	515F-806R	515F: GTGYCAGCMGCCGCGGTAA 806R: GGACTACNVGGGTWTCTAAT	Reese AT.;Curr Biol. 2021	kibale forest national park	0.5	30.4	Tropical	20.8083	NA
Age Patterning in Wild Chimpanzee Gut Microbiota Diversity Reveals Differences from Humans in Early Life	ERR4452210	Eastern chimpanzee	Pan troglodytes schweinfurthii	Omnivorous	Mammalia	Primates	Wild	Terrestrial	EN	Africa	Uganda	V4	515F-806R	515F: GTGYCAGCMGCCGCGGTAA 806R: GGACTACNVGGGTWTCTAAT	Reese AT.;Curr Biol. 2021	kibale forest national park	0.5	30.4	Tropical	20.8083	NA
Age Patterning in Wild Chimpanzee Gut Microbiota Diversity Reveals Differences from Humans in Early Life	ERR4452211	Eastern chimpanzee	Pan troglodytes schweinfurthii	Omnivorous	Mammalia	Primates	Wild	Terrestrial	EN	Africa	Uganda	V4	515F-806R	515F: GTGYCAGCMGCCGCGGTAA 806R: GGACTACNVGGGTWTCTAAT	Reese AT.;Curr Biol. 2021	kibale forest national park	0.5	30.4	Tropical	20.8083	NA
Age Patterning in Wild Chimpanzee Gut Microbiota Diversity Reveals Differences from Humans in Early Life	ERR4452212	Eastern chimpanzee	Pan troglodytes schweinfurthii	Omnivorous	Mammalia	Primates	Wild	Terrestrial	EN	Africa	Uganda	V4	515F-806R	515F: GTGYCAGCMGCCGCGGTAA 806R: GGACTACNVGGGTWTCTAAT	Reese AT.;Curr Biol. 2021	kibale forest national park	0.5	30.4	Tropical	20.8083	NA
Age Patterning in Wild Chimpanzee Gut Microbiota Diversity Reveals Differences from Humans in Early Life	ERR4452213	Eastern chimpanzee	Pan troglodytes schweinfurthii	Omnivorous	Mammalia	Primates	Wild	Terrestrial	EN	Africa	Uganda	V4	515F-806R	515F: GTGYCAGCMGCCGCGGTAA 806R: GGACTACNVGGGTWTCTAAT	Reese AT.;Curr Biol. 2021	kibale forest national park	0.5	30.4	Tropical	20.8083	NA
Age Patterning in Wild Chimpanzee Gut Microbiota Diversity Reveals Differences from Humans in Early Life	ERR4452214	Eastern chimpanzee	Pan troglodytes schweinfurthii	Omnivorous	Mammalia	Primates	Wild	Terrestrial	EN	Africa	Uganda	V4	515F-806R	515F: GTGYCAGCMGCCGCGGTAA 806R: GGACTACNVGGGTWTCTAAT	Reese AT.;Curr Biol. 2021	kibale forest national park	0.5	30.4	Tropical	20.8083	NA
Age Patterning in Wild Chimpanzee Gut Microbiota Diversity Reveals Differences from Humans in Early Life	ERR4452215	Eastern chimpanzee	Pan troglodytes schweinfurthii	Omnivorous	Mammalia	Primates	Wild	Terrestrial	EN	Africa	Uganda	V4	515F-806R	515F: GTGYCAGCMGCCGCGGTAA 806R: GGACTACNVGGGTWTCTAAT	Reese AT.;Curr Biol. 2021	kibale forest national park	0.5	30.4	Tropical	20.8083	NA
Age Patterning in Wild Chimpanzee Gut Microbiota Diversity Reveals Differences from Humans in Early Life	ERR4452216	Eastern chimpanzee	Pan troglodytes schweinfurthii	Omnivorous	Mammalia	Primates	Wild	Terrestrial	EN	Africa	Uganda	V4	515F-806R	515F: GTGYCAGCMGCCGCGGTAA 806R: GGACTACNVGGGTWTCTAAT	Reese AT.;Curr Biol. 2021	kibale forest national park	0.5	30.4	Tropical	20.8083	NA
Age Patterning in Wild Chimpanzee Gut Microbiota Diversity Reveals Differences from Humans in Early Life	ERR4452217	Eastern chimpanzee	Pan troglodytes schweinfurthii	Omnivorous	Mammalia	Primates	Wild	Terrestrial	EN	Africa	Uganda	V4	515F-806R	515F: GTGYCAGCMGCCGCGGTAA 806R: GGACTACNVGGGTWTCTAAT	Reese AT.;Curr Biol. 2021	kibale forest national park	0.5	30.4	Tropical	20.8083	NA
Age Patterning in Wild Chimpanzee Gut Microbiota Diversity Reveals Differences from Humans in Early Life	ERR4452218	Eastern chimpanzee	Pan troglodytes schweinfurthii	Omnivorous	Mammalia	Primates	Wild	Terrestrial	EN	Africa	Uganda	V4	515F-806R	515F: GTGYCAGCMGCCGCGGTAA 806R: GGACTACNVGGGTWTCTAAT	Reese AT.;Curr Biol. 2021	kibale forest national park	0.5	30.4	Tropical	20.8083	NA
Age Patterning in Wild Chimpanzee Gut Microbiota Diversity Reveals Differences from Humans in Early Life	ERR4452219	Eastern chimpanzee	Pan troglodytes schweinfurthii	Omnivorous	Mammalia	Primates	Wild	Terrestrial	EN	Africa	Uganda	V4	515F-806R	515F: GTGYCAGCMGCCGCGGTAA 806R: GGACTACNVGGGTWTCTAAT	Reese AT.;Curr Biol. 2021	kibale forest national park	0.5	30.4	Tropical	20.8083	NA
Age Patterning in Wild Chimpanzee Gut Microbiota Diversity Reveals Differences from Humans in Early Life	ERR4452220	Eastern chimpanzee	Pan troglodytes schweinfurthii	Omnivorous	Mammalia	Primates	Wild	Terrestrial	EN	Africa	Uganda	V4	515F-806R	515F: GTGYCAGCMGCCGCGGTAA 806R: GGACTACNVGGGTWTCTAAT	Reese AT.;Curr Biol. 2021	kibale forest national park	0.5	30.4	Tropical	20.8083	NA
Age Patterning in Wild Chimpanzee Gut Microbiota Diversity Reveals Differences from Humans in Early Life	ERR4452221	Eastern chimpanzee	Pan troglodytes schweinfurthii	Omnivorous	Mammalia	Primates	Wild	Terrestrial	EN	Africa	Uganda	V4	515F-806R	515F: GTGYCAGCMGCCGCGGTAA 806R: GGACTACNVGGGTWTCTAAT	Reese AT.;Curr Biol. 2021	kibale forest national park	0.5	30.4	Tropical	20.8083	NA
Age Patterning in Wild Chimpanzee Gut Microbiota Diversity Reveals Differences from Humans in Early Life	ERR4452222	Eastern chimpanzee	Pan troglodytes schweinfurthii	Omnivorous	Mammalia	Primates	Wild	Terrestrial	EN	Africa	Uganda	V4	515F-806R	515F: GTGYCAGCMGCCGCGGTAA 806R: GGACTACNVGGGTWTCTAAT	Reese AT.;Curr Biol. 2021	kibale forest national park	0.5	30.4	Tropical	20.8083	NA
Age Patterning in Wild Chimpanzee Gut Microbiota Diversity Reveals Differences from Humans in Early Life	ERR4452223	Eastern chimpanzee	Pan troglodytes schweinfurthii	Omnivorous	Mammalia	Primates	Wild	Terrestrial	EN	Africa	Uganda	V4	515F-806R	515F: GTGYCAGCMGCCGCGGTAA 806R: GGACTACNVGGGTWTCTAAT	Reese AT.;Curr Biol. 2021	kibale forest national park	0.5	30.4	Tropical	20.8083	NA
Age Patterning in Wild Chimpanzee Gut Microbiota Diversity Reveals Differences from Humans in Early Life	ERR4452224	Eastern chimpanzee	Pan troglodytes schweinfurthii	Omnivorous	Mammalia	Primates	Wild	Terrestrial	EN	Africa	Uganda	V4	515F-806R	515F: GTGYCAGCMGCCGCGGTAA 806R: GGACTACNVGGGTWTCTAAT	Reese AT.;Curr Biol. 2021	kibale forest national park	0.5	30.4	Tropical	20.8083	NA
Age Patterning in Wild Chimpanzee Gut Microbiota Diversity Reveals Differences from Humans in Early Life	ERR4452225	Eastern chimpanzee	Pan troglodytes schweinfurthii	Omnivorous	Mammalia	Primates	Wild	Terrestrial	EN	Africa	Uganda	V4	515F-806R	515F: GTGYCAGCMGCCGCGGTAA 806R: GGACTACNVGGGTWTCTAAT	Reese AT.;Curr Biol. 2021	kibale forest national park	0.5	30.4	Tropical	20.8083	NA
Age Patterning in Wild Chimpanzee Gut Microbiota Diversity Reveals Differences from Humans in Early Life	ERR4452226	Eastern chimpanzee	Pan troglodytes schweinfurthii	Omnivorous	Mammalia	Primates	Wild	Terrestrial	EN	Africa	Uganda	V4	515F-806R	515F: GTGYCAGCMGCCGCGGTAA 806R: GGACTACNVGGGTWTCTAAT	Reese AT.;Curr Biol. 2021	kibale forest national park	0.5	30.4	Tropical	20.8083	NA
Age Patterning in Wild Chimpanzee Gut Microbiota Diversity Reveals Differences from Humans in Early Life	ERR4452227	Eastern chimpanzee	Pan troglodytes schweinfurthii	Omnivorous	Mammalia	Primates	Wild	Terrestrial	EN	Africa	Uganda	V4	515F-806R	515F: GTGYCAGCMGCCGCGGTAA 806R: GGACTACNVGGGTWTCTAAT	Reese AT.;Curr Biol. 2021	kibale forest national park	0.5	30.4	Tropical	20.8083	NA
Age Patterning in Wild Chimpanzee Gut Microbiota Diversity Reveals Differences from Humans in Early Life	ERR4452228	Eastern chimpanzee	Pan troglodytes schweinfurthii	Omnivorous	Mammalia	Primates	Wild	Terrestrial	EN	Africa	Uganda	V4	515F-806R	515F: GTGYCAGCMGCCGCGGTAA 806R: GGACTACNVGGGTWTCTAAT	Reese AT.;Curr Biol. 2021	kibale forest national park	0.5	30.4	Tropical	20.8083	NA
Age Patterning in Wild Chimpanzee Gut Microbiota Diversity Reveals Differences from Humans in Early Life	ERR4452229	Eastern chimpanzee	Pan troglodytes schweinfurthii	Omnivorous	Mammalia	Primates	Wild	Terrestrial	EN	Africa	Uganda	V4	515F-806R	515F: GTGYCAGCMGCCGCGGTAA 806R: GGACTACNVGGGTWTCTAAT	Reese AT.;Curr Biol. 2021	kibale forest national park	0.5	30.4	Tropical	20.8083	NA
Age Patterning in Wild Chimpanzee Gut Microbiota Diversity Reveals Differences from Humans in Early Life	ERR4452230	Eastern chimpanzee	Pan troglodytes schweinfurthii	Omnivorous	Mammalia	Primates	Wild	Terrestrial	EN	Africa	Uganda	V4	515F-806R	515F: GTGYCAGCMGCCGCGGTAA 806R: GGACTACNVGGGTWTCTAAT	Reese AT.;Curr Biol. 2021	kibale forest national park	0.5	30.4	Tropical	20.8083	NA
Age Patterning in Wild Chimpanzee Gut Microbiota Diversity Reveals Differences from Humans in Early Life	ERR4452231	Eastern chimpanzee	Pan troglodytes schweinfurthii	Omnivorous	Mammalia	Primates	Wild	Terrestrial	EN	Africa	Uganda	V4	515F-806R	515F: GTGYCAGCMGCCGCGGTAA 806R: GGACTACNVGGGTWTCTAAT	Reese AT.;Curr Biol. 2021	kibale forest national park	0.5	30.4	Tropical	20.8083	NA
Age Patterning in Wild Chimpanzee Gut Microbiota Diversity Reveals Differences from Humans in Early Life	ERR4452232	Eastern chimpanzee	Pan troglodytes schweinfurthii	Omnivorous	Mammalia	Primates	Wild	Terrestrial	EN	Africa	Uganda	V4	515F-806R	515F: GTGYCAGCMGCCGCGGTAA 806R: GGACTACNVGGGTWTCTAAT	Reese AT.;Curr Biol. 2021	kibale forest national park	0.5	30.4	Tropical	20.8083	NA
Age Patterning in Wild Chimpanzee Gut Microbiota Diversity Reveals Differences from Humans in Early Life	ERR4452233	Eastern chimpanzee	Pan troglodytes schweinfurthii	Omnivorous	Mammalia	Primates	Wild	Terrestrial	EN	Africa	Uganda	V4	515F-806R	515F: GTGYCAGCMGCCGCGGTAA 806R: GGACTACNVGGGTWTCTAAT	Reese AT.;Curr Biol. 2021	kibale forest national park	0.5	30.4	Tropical	20.8083	NA
Age Patterning in Wild Chimpanzee Gut Microbiota Diversity Reveals Differences from Humans in Early Life	ERR4452234	Eastern chimpanzee	Pan troglodytes schweinfurthii	Omnivorous	Mammalia	Primates	Wild	Terrestrial	EN	Africa	Uganda	V4	515F-806R	515F: GTGYCAGCMGCCGCGGTAA 806R: GGACTACNVGGGTWTCTAAT	Reese AT.;Curr Biol. 2021	kibale forest national park	0.5	30.4	Tropical	20.8083	NA
Age Patterning in Wild Chimpanzee Gut Microbiota Diversity Reveals Differences from Humans in Early Life	ERR4452235	Eastern chimpanzee	Pan troglodytes schweinfurthii	Omnivorous	Mammalia	Primates	Wild	Terrestrial	EN	Africa	Uganda	V4	515F-806R	515F: GTGYCAGCMGCCGCGGTAA 806R: GGACTACNVGGGTWTCTAAT	Reese AT.;Curr Biol. 2021	kibale forest national park	0.5	30.4	Tropical	20.8083	NA
Age Patterning in Wild Chimpanzee Gut Microbiota Diversity Reveals Differences from Humans in Early Life	ERR4452236	Eastern chimpanzee	Pan troglodytes schweinfurthii	Omnivorous	Mammalia	Primates	Wild	Terrestrial	EN	Africa	Uganda	V4	515F-806R	515F: GTGYCAGCMGCCGCGGTAA 806R: GGACTACNVGGGTWTCTAAT	Reese AT.;Curr Biol. 2021	kibale forest national park	0.5	30.4	Tropical	20.8083	NA
Age Patterning in Wild Chimpanzee Gut Microbiota Diversity Reveals Differences from Humans in Early Life	ERR4452237	Eastern chimpanzee	Pan troglodytes schweinfurthii	Omnivorous	Mammalia	Primates	Wild	Terrestrial	EN	Africa	Uganda	V4	515F-806R	515F: GTGYCAGCMGCCGCGGTAA 806R: GGACTACNVGGGTWTCTAAT	Reese AT.;Curr Biol. 2021	kibale forest national park	0.5	30.4	Tropical	20.8083	NA
Age Patterning in Wild Chimpanzee Gut Microbiota Diversity Reveals Differences from Humans in Early Life	ERR4452238	Eastern chimpanzee	Pan troglodytes schweinfurthii	Omnivorous	Mammalia	Primates	Wild	Terrestrial	EN	Africa	Uganda	V4	515F-806R	515F: GTGYCAGCMGCCGCGGTAA 806R: GGACTACNVGGGTWTCTAAT	Reese AT.;Curr Biol. 2021	kibale forest national park	0.5	30.4	Tropical	20.8083	NA
Age Patterning in Wild Chimpanzee Gut Microbiota Diversity Reveals Differences from Humans in Early Life	ERR4452239	Eastern chimpanzee	Pan troglodytes schweinfurthii	Omnivorous	Mammalia	Primates	Wild	Terrestrial	EN	Africa	Uganda	V4	515F-806R	515F: GTGYCAGCMGCCGCGGTAA 806R: GGACTACNVGGGTWTCTAAT	Reese AT.;Curr Biol. 2021	kibale forest national park	0.5	30.4	Tropical	20.8083	NA
Age Patterning in Wild Chimpanzee Gut Microbiota Diversity Reveals Differences from Humans in Early Life	ERR4452240	Eastern chimpanzee	Pan troglodytes schweinfurthii	Omnivorous	Mammalia	Primates	Wild	Terrestrial	EN	Africa	Uganda	V4	515F-806R	515F: GTGYCAGCMGCCGCGGTAA 806R: GGACTACNVGGGTWTCTAAT	Reese AT.;Curr Biol. 2021	kibale forest national park	0.5	30.4	Tropical	20.8083	NA
Age Patterning in Wild Chimpanzee Gut Microbiota Diversity Reveals Differences from Humans in Early Life	ERR4452241	Eastern chimpanzee	Pan troglodytes schweinfurthii	Omnivorous	Mammalia	Primates	Wild	Terrestrial	EN	Africa	Uganda	V4	515F-806R	515F: GTGYCAGCMGCCGCGGTAA 806R: GGACTACNVGGGTWTCTAAT	Reese AT.;Curr Biol. 2021	kibale forest national park	0.5	30.4	Tropical	20.8083	NA
Age Patterning in Wild Chimpanzee Gut Microbiota Diversity Reveals Differences from Humans in Early Life	ERR4452242	Eastern chimpanzee	Pan troglodytes schweinfurthii	Omnivorous	Mammalia	Primates	Wild	Terrestrial	EN	Africa	Uganda	V4	515F-806R	515F: GTGYCAGCMGCCGCGGTAA 806R: GGACTACNVGGGTWTCTAAT	Reese AT.;Curr Biol. 2021	kibale forest national park	0.5	30.4	Tropical	20.8083	NA
Age Patterning in Wild Chimpanzee Gut Microbiota Diversity Reveals Differences from Humans in Early Life	ERR4452243	Eastern chimpanzee	Pan troglodytes schweinfurthii	Omnivorous	Mammalia	Primates	Wild	Terrestrial	EN	Africa	Uganda	V4	515F-806R	515F: GTGYCAGCMGCCGCGGTAA 806R: GGACTACNVGGGTWTCTAAT	Reese AT.;Curr Biol. 2021	kibale forest national park	0.5	30.4	Tropical	20.8083	NA
Age Patterning in Wild Chimpanzee Gut Microbiota Diversity Reveals Differences from Humans in Early Life	ERR4452244	Eastern chimpanzee	Pan troglodytes schweinfurthii	Omnivorous	Mammalia	Primates	Wild	Terrestrial	EN	Africa	Uganda	V4	515F-806R	515F: GTGYCAGCMGCCGCGGTAA 806R: GGACTACNVGGGTWTCTAAT	Reese AT.;Curr Biol. 2021	kibale forest national park	0.5	30.4	Tropical	20.8083	NA
Age Patterning in Wild Chimpanzee Gut Microbiota Diversity Reveals Differences from Humans in Early Life	ERR4452245	Eastern chimpanzee	Pan troglodytes schweinfurthii	Omnivorous	Mammalia	Primates	Wild	Terrestrial	EN	Africa	Uganda	V4	515F-806R	515F: GTGYCAGCMGCCGCGGTAA 806R: GGACTACNVGGGTWTCTAAT	Reese AT.;Curr Biol. 2021	kibale forest national park	0.5	30.4	Tropical	20.8083	NA
Age Patterning in Wild Chimpanzee Gut Microbiota Diversity Reveals Differences from Humans in Early Life	ERR4452246	Eastern chimpanzee	Pan troglodytes schweinfurthii	Omnivorous	Mammalia	Primates	Wild	Terrestrial	EN	Africa	Uganda	V4	515F-806R	515F: GTGYCAGCMGCCGCGGTAA 806R: GGACTACNVGGGTWTCTAAT	Reese AT.;Curr Biol. 2021	kibale forest national park	0.5	30.4	Tropical	20.8083	NA
Age Patterning in Wild Chimpanzee Gut Microbiota Diversity Reveals Differences from Humans in Early Life	ERR4452247	Eastern chimpanzee	Pan troglodytes schweinfurthii	Omnivorous	Mammalia	Primates	Wild	Terrestrial	EN	Africa	Uganda	V4	515F-806R	515F: GTGYCAGCMGCCGCGGTAA 806R: GGACTACNVGGGTWTCTAAT	Reese AT.;Curr Biol. 2021	kibale forest national park	0.5	30.4	Tropical	20.8083	NA
Age Patterning in Wild Chimpanzee Gut Microbiota Diversity Reveals Differences from Humans in Early Life	ERR4452248	Eastern chimpanzee	Pan troglodytes schweinfurthii	Omnivorous	Mammalia	Primates	Wild	Terrestrial	EN	Africa	Uganda	V4	515F-806R	515F: GTGYCAGCMGCCGCGGTAA 806R: GGACTACNVGGGTWTCTAAT	Reese AT.;Curr Biol. 2021	kibale forest national park	0.5	30.4	Tropical	20.8083	NA
Age Patterning in Wild Chimpanzee Gut Microbiota Diversity Reveals Differences from Humans in Early Life	ERR4452249	Eastern chimpanzee	Pan troglodytes schweinfurthii	Omnivorous	Mammalia	Primates	Wild	Terrestrial	EN	Africa	Uganda	V4	515F-806R	515F: GTGYCAGCMGCCGCGGTAA 806R: GGACTACNVGGGTWTCTAAT	Reese AT.;Curr Biol. 2021	kibale forest national park	0.5	30.4	Tropical	20.8083	NA
Age Patterning in Wild Chimpanzee Gut Microbiota Diversity Reveals Differences from Humans in Early Life	ERR4452250	Eastern chimpanzee	Pan troglodytes schweinfurthii	Omnivorous	Mammalia	Primates	Wild	Terrestrial	EN	Africa	Uganda	V4	515F-806R	515F: GTGYCAGCMGCCGCGGTAA 806R: GGACTACNVGGGTWTCTAAT	Reese AT.;Curr Biol. 2021	kibale forest national park	0.5	30.4	Tropical	20.8083	NA
Age Patterning in Wild Chimpanzee Gut Microbiota Diversity Reveals Differences from Humans in Early Life	ERR4452251	Eastern chimpanzee	Pan troglodytes schweinfurthii	Omnivorous	Mammalia	Primates	Wild	Terrestrial	EN	Africa	Uganda	V4	515F-806R	515F: GTGYCAGCMGCCGCGGTAA 806R: GGACTACNVGGGTWTCTAAT	Reese AT.;Curr Biol. 2021	kibale forest national park	0.5	30.4	Tropical	20.8083	NA
Age Patterning in Wild Chimpanzee Gut Microbiota Diversity Reveals Differences from Humans in Early Life	ERR4452252	Eastern chimpanzee	Pan troglodytes schweinfurthii	Omnivorous	Mammalia	Primates	Wild	Terrestrial	EN	Africa	Uganda	V4	515F-806R	515F: GTGYCAGCMGCCGCGGTAA 806R: GGACTACNVGGGTWTCTAAT	Reese AT.;Curr Biol. 2021	kibale forest national park	0.5	30.4	Tropical	20.8083	NA
Age Patterning in Wild Chimpanzee Gut Microbiota Diversity Reveals Differences from Humans in Early Life	ERR4452253	Eastern chimpanzee	Pan troglodytes schweinfurthii	Omnivorous	Mammalia	Primates	Wild	Terrestrial	EN	Africa	Uganda	V4	515F-806R	515F: GTGYCAGCMGCCGCGGTAA 806R: GGACTACNVGGGTWTCTAAT	Reese AT.;Curr Biol. 2021	kibale forest national park	0.5	30.4	Tropical	20.8083	NA
Age Patterning in Wild Chimpanzee Gut Microbiota Diversity Reveals Differences from Humans in Early Life	ERR4452254	Eastern chimpanzee	Pan troglodytes schweinfurthii	Omnivorous	Mammalia	Primates	Wild	Terrestrial	EN	Africa	Uganda	V4	515F-806R	515F: GTGYCAGCMGCCGCGGTAA 806R: GGACTACNVGGGTWTCTAAT	Reese AT.;Curr Biol. 2021	kibale forest national park	0.5	30.4	Tropical	20.8083	NA
Age Patterning in Wild Chimpanzee Gut Microbiota Diversity Reveals Differences from Humans in Early Life	ERR4452255	Eastern chimpanzee	Pan troglodytes schweinfurthii	Omnivorous	Mammalia	Primates	Wild	Terrestrial	EN	Africa	Uganda	V4	515F-806R	515F: GTGYCAGCMGCCGCGGTAA 806R: GGACTACNVGGGTWTCTAAT	Reese AT.;Curr Biol. 2021	kibale forest national park	0.5	30.4	Tropical	20.8083	NA
Age Patterning in Wild Chimpanzee Gut Microbiota Diversity Reveals Differences from Humans in Early Life	ERR4452256	Eastern chimpanzee	Pan troglodytes schweinfurthii	Omnivorous	Mammalia	Primates	Wild	Terrestrial	EN	Africa	Uganda	V4	515F-806R	515F: GTGYCAGCMGCCGCGGTAA 806R: GGACTACNVGGGTWTCTAAT	Reese AT.;Curr Biol. 2021	kibale forest national park	0.5	30.4	Tropical	20.8083	NA
Age Patterning in Wild Chimpanzee Gut Microbiota Diversity Reveals Differences from Humans in Early Life	ERR4452257	Eastern chimpanzee	Pan troglodytes schweinfurthii	Omnivorous	Mammalia	Primates	Wild	Terrestrial	EN	Africa	Uganda	V4	515F-806R	515F: GTGYCAGCMGCCGCGGTAA 806R: GGACTACNVGGGTWTCTAAT	Reese AT.;Curr Biol. 2021	kibale forest national park	0.5	30.4	Tropical	20.8083	NA
Age Patterning in Wild Chimpanzee Gut Microbiota Diversity Reveals Differences from Humans in Early Life	ERR4452258	Eastern chimpanzee	Pan troglodytes schweinfurthii	Omnivorous	Mammalia	Primates	Wild	Terrestrial	EN	Africa	Uganda	V4	515F-806R	515F: GTGYCAGCMGCCGCGGTAA 806R: GGACTACNVGGGTWTCTAAT	Reese AT.;Curr Biol. 2021	kibale forest national park	0.5	30.4	Tropical	20.8083	NA
Age Patterning in Wild Chimpanzee Gut Microbiota Diversity Reveals Differences from Humans in Early Life	ERR4452259	Eastern chimpanzee	Pan troglodytes schweinfurthii	Omnivorous	Mammalia	Primates	Wild	Terrestrial	EN	Africa	Uganda	V4	515F-806R	515F: GTGYCAGCMGCCGCGGTAA 806R: GGACTACNVGGGTWTCTAAT	Reese AT.;Curr Biol. 2021	kibale forest national park	0.5	30.4	Tropical	20.8083	NA
Age Patterning in Wild Chimpanzee Gut Microbiota Diversity Reveals Differences from Humans in Early Life	ERR4452260	Eastern chimpanzee	Pan troglodytes schweinfurthii	Omnivorous	Mammalia	Primates	Wild	Terrestrial	EN	Africa	Uganda	V4	515F-806R	515F: GTGYCAGCMGCCGCGGTAA 806R: GGACTACNVGGGTWTCTAAT	Reese AT.;Curr Biol. 2021	kibale forest national park	0.5	30.4	Tropical	20.8083	NA
Age Patterning in Wild Chimpanzee Gut Microbiota Diversity Reveals Differences from Humans in Early Life	ERR4452261	Eastern chimpanzee	Pan troglodytes schweinfurthii	Omnivorous	Mammalia	Primates	Wild	Terrestrial	EN	Africa	Uganda	V4	515F-806R	515F: GTGYCAGCMGCCGCGGTAA 806R: GGACTACNVGGGTWTCTAAT	Reese AT.;Curr Biol. 2021	kibale forest national park	0.5	30.4	Tropical	20.8083	NA
Age Patterning in Wild Chimpanzee Gut Microbiota Diversity Reveals Differences from Humans in Early Life	ERR4452262	Eastern chimpanzee	Pan troglodytes schweinfurthii	Omnivorous	Mammalia	Primates	Wild	Terrestrial	EN	Africa	Uganda	V4	515F-806R	515F: GTGYCAGCMGCCGCGGTAA 806R: GGACTACNVGGGTWTCTAAT	Reese AT.;Curr Biol. 2021	kibale forest national park	0.5	30.4	Tropical	20.8083	NA
Age Patterning in Wild Chimpanzee Gut Microbiota Diversity Reveals Differences from Humans in Early Life	ERR4452263	Eastern chimpanzee	Pan troglodytes schweinfurthii	Omnivorous	Mammalia	Primates	Wild	Terrestrial	EN	Africa	Uganda	V4	515F-806R	515F: GTGYCAGCMGCCGCGGTAA 806R: GGACTACNVGGGTWTCTAAT	Reese AT.;Curr Biol. 2021	kibale forest national park	0.5	30.4	Tropical	20.8083	NA
Age Patterning in Wild Chimpanzee Gut Microbiota Diversity Reveals Differences from Humans in Early Life	ERR4452264	Eastern chimpanzee	Pan troglodytes schweinfurthii	Omnivorous	Mammalia	Primates	Wild	Terrestrial	EN	Africa	Uganda	V4	515F-806R	515F: GTGYCAGCMGCCGCGGTAA 806R: GGACTACNVGGGTWTCTAAT	Reese AT.;Curr Biol. 2021	kibale forest national park	0.5	30.4	Tropical	20.8083	NA
Age Patterning in Wild Chimpanzee Gut Microbiota Diversity Reveals Differences from Humans in Early Life	ERR4452265	Eastern chimpanzee	Pan troglodytes schweinfurthii	Omnivorous	Mammalia	Primates	Wild	Terrestrial	EN	Africa	Uganda	V4	515F-806R	515F: GTGYCAGCMGCCGCGGTAA 806R: GGACTACNVGGGTWTCTAAT	Reese AT.;Curr Biol. 2021	kibale forest national park	0.5	30.4	Tropical	20.8083	NA
Age Patterning in Wild Chimpanzee Gut Microbiota Diversity Reveals Differences from Humans in Early Life	ERR4452266	Eastern chimpanzee	Pan troglodytes schweinfurthii	Omnivorous	Mammalia	Primates	Wild	Terrestrial	EN	Africa	Uganda	V4	515F-806R	515F: GTGYCAGCMGCCGCGGTAA 806R: GGACTACNVGGGTWTCTAAT	Reese AT.;Curr Biol. 2021	kibale forest national park	0.5	30.4	Tropical	20.8083	NA
Age Patterning in Wild Chimpanzee Gut Microbiota Diversity Reveals Differences from Humans in Early Life	ERR4452267	Eastern chimpanzee	Pan troglodytes schweinfurthii	Omnivorous	Mammalia	Primates	Wild	Terrestrial	EN	Africa	Uganda	V4	515F-806R	515F: GTGYCAGCMGCCGCGGTAA 806R: GGACTACNVGGGTWTCTAAT	Reese AT.;Curr Biol. 2021	kibale forest national park	0.5	30.4	Tropical	20.8083	NA
Age Patterning in Wild Chimpanzee Gut Microbiota Diversity Reveals Differences from Humans in Early Life	ERR4452268	Eastern chimpanzee	Pan troglodytes schweinfurthii	Omnivorous	Mammalia	Primates	Wild	Terrestrial	EN	Africa	Uganda	V4	515F-806R	515F: GTGYCAGCMGCCGCGGTAA 806R: GGACTACNVGGGTWTCTAAT	Reese AT.;Curr Biol. 2021	kibale forest national park	0.5	30.4	Tropical	20.8083	NA
Age Patterning in Wild Chimpanzee Gut Microbiota Diversity Reveals Differences from Humans in Early Life	ERR4451887	Eastern chimpanzee	Pan troglodytes schweinfurthii	Omnivorous	Mammalia	Primates	Wild	Terrestrial	EN	Africa	Uganda	V4	515F-806R	515F: GTGYCAGCMGCCGCGGTAA 806R: GGACTACNVGGGTWTCTAAT	Reese AT.;Curr Biol. 2021	kibale forest national park	0.5	30.4	Tropical	19.775	NA
California condor microbiomes: Bacterial variety and functional properties in captive-bred individuals	SRR3479697	California condor	Gymnogyps californianus	Carnivorous	Aves	Accipitriformes	Captive	Terrestrial	CR	North America	USA	V4	515F-806R	515 forward (5′-GTGYCAGCMGCCGCGGTAA-3′) and 806 reverse (5′-GGACTACNVGGGTWTCTAAT-3′),	Jacobs et al., 2019	the Peregrine Fund in Boise, Idaho.USA	43.616	-116.201	Temperate	10.2917	2013
California condor microbiomes: Bacterial variety and functional properties in captive-bred individuals	SRR3479699	California condor	Gymnogyps californianus	Carnivorous	Aves	Accipitriformes	Captive	Terrestrial	CR	North America	USA	V4	515F-806R	515 forward (5′-GTGYCAGCMGCCGCGGTAA-3′) and 806 reverse (5′-GGACTACNVGGGTWTCTAAT-3′),	Jacobs et al., 2019	the Peregrine Fund in Boise, Idaho.USA	43.616	-116.201	Temperate	10.2917	2013
California condor microbiomes: Bacterial variety and functional properties in captive-bred individuals	SRR3479705	California condor	Gymnogyps californianus	Carnivorous	Aves	Accipitriformes	Captive	Terrestrial	CR	North America	USA	V4	515F-806R	515 forward (5′-GTGYCAGCMGCCGCGGTAA-3′) and 806 reverse (5′-GGACTACNVGGGTWTCTAAT-3′),	Jacobs et al., 2019	the Peregrine Fund in Boise, Idaho.USA	43.616	-116.201	Temperate	10.2917	2013
California condor microbiomes: Bacterial variety and functional properties in captive-bred individuals	SRR3479711	California condor	Gymnogyps californianus	Carnivorous	Aves	Accipitriformes	Captive	Terrestrial	CR	North America	USA	V4	515F-806R	515 forward (5′-GTGYCAGCMGCCGCGGTAA-3′) and 806 reverse (5′-GGACTACNVGGGTWTCTAAT-3′),	Jacobs et al., 2019	the Peregrine Fund in Boise, Idaho.USA	43.616	-116.201	Temperate	10.2917	2013
California condor microbiomes: Bacterial variety and functional properties in captive-bred individuals	SRR3479716	California condor	Gymnogyps californianus	Carnivorous	Aves	Accipitriformes	Captive	Terrestrial	CR	North America	USA	V4	515F-806R	515 forward (5′-GTGYCAGCMGCCGCGGTAA-3′) and 806 reverse (5′-GGACTACNVGGGTWTCTAAT-3′),	Jacobs et al., 2019	the Peregrine Fund in Boise, Idaho.USA	43.616	-116.201	Temperate	10.2917	2013
California condor microbiomes: Bacterial variety and functional properties in captive-bred individuals	SRR3479717	California condor	Gymnogyps californianus	Carnivorous	Aves	Accipitriformes	Captive	Terrestrial	CR	North America	USA	V4	515F-806R	515 forward (5′-GTGYCAGCMGCCGCGGTAA-3′) and 806 reverse (5′-GGACTACNVGGGTWTCTAAT-3′),	Jacobs et al., 2019	the Peregrine Fund in Boise, Idaho.USA	43.616	-116.201	Temperate	10.2917	2013
California condor microbiomes: Bacterial variety and functional properties in captive-bred individuals	SRR3479718	California condor	Gymnogyps californianus	Carnivorous	Aves	Accipitriformes	Captive	Terrestrial	CR	North America	USA	V4	515F-806R	515 forward (5′-GTGYCAGCMGCCGCGGTAA-3′) and 806 reverse (5′-GGACTACNVGGGTWTCTAAT-3′),	Jacobs et al., 2019	the Peregrine Fund in Boise, Idaho.USA	43.616	-116.201	Temperate	10.2917	2013
California condor microbiomes: Bacterial variety and functional properties in captive-bred individuals	SRR3479721	California condor	Gymnogyps californianus	Carnivorous	Aves	Accipitriformes	Captive	Terrestrial	CR	North America	USA	V4	515F-806R	515 forward (5′-GTGYCAGCMGCCGCGGTAA-3′) and 806 reverse (5′-GGACTACNVGGGTWTCTAAT-3′),	Jacobs et al., 2019	the Peregrine Fund in Boise, Idaho.USA	43.616	-116.201	Temperate	10.2917	2013
California condor microbiomes: Bacterial variety and functional properties in captive-bred individuals	SRR3479723	California condor	Gymnogyps californianus	Carnivorous	Aves	Accipitriformes	Captive	Terrestrial	CR	North America	USA	V4	515F-806R	515 forward (5′-GTGYCAGCMGCCGCGGTAA-3′) and 806 reverse (5′-GGACTACNVGGGTWTCTAAT-3′),	Jacobs et al., 2019	the Peregrine Fund in Boise, Idaho.USA	43.616	-116.201	Temperate	10.2917	2013
Changes in Gut Microbiota Composition Associated with the Presence of Enteric Protist Blastocystis in Captive Forest Musk Deer (Moschus Berezovskii)	SRR19746037	Dwarf musk deer	Moschus berezovskii	Herbivorous	Mammalia	Artiodactyla	Captive	Terrestrial	EN	Asia	China	V4	515F-806R	515-F (5′-GTGYCAGCMGCCGCGGTAA-3′) and 806-R (5′-GGACTACHVGGGTWTCTAAT-3′)	Deng L.;Microbiol Spectr. 2022	Maerkang, China	31.883	102.117	Subtropical	5.40833	2020
Changes in Gut Microbiota Composition Associated with the Presence of Enteric Protist Blastocystis in Captive Forest Musk Deer (Moschus Berezovskii)	SRR19746038	Dwarf musk deer	Moschus berezovskii	Herbivorous	Mammalia	Artiodactyla	Captive	Terrestrial	EN	Asia	China	V4	515F-806R	515-F (5′-GTGYCAGCMGCCGCGGTAA-3′) and 806-R (5′-GGACTACHVGGGTWTCTAAT-3′)	Deng L.;Microbiol Spectr. 2022	Maerkang, China	31.883	102.117	Subtropical	5.40833	2020
Changes in Gut Microbiota Composition Associated with the Presence of Enteric Protist Blastocystis in Captive Forest Musk Deer (Moschus Berezovskii)	SRR19746039	Dwarf musk deer	Moschus berezovskii	Herbivorous	Mammalia	Artiodactyla	Captive	Terrestrial	EN	Asia	China	V4	515F-806R	515-F (5′-GTGYCAGCMGCCGCGGTAA-3′) and 806-R (5′-GGACTACHVGGGTWTCTAAT-3′)	Deng L.;Microbiol Spectr. 2022	Maerkang, China	31.883	102.117	Subtropical	5.40833	2020
Changes in Gut Microbiota Composition Associated with the Presence of Enteric Protist Blastocystis in Captive Forest Musk Deer (Moschus Berezovskii)	SRR19746040	Dwarf musk deer	Moschus berezovskii	Herbivorous	Mammalia	Artiodactyla	Captive	Terrestrial	EN	Asia	China	V4	515F-806R	515-F (5′-GTGYCAGCMGCCGCGGTAA-3′) and 806-R (5′-GGACTACHVGGGTWTCTAAT-3′)	Deng L.;Microbiol Spectr. 2022	Maerkang, China	31.883	102.117	Subtropical	5.40833	2020
Changes in Gut Microbiota Composition Associated with the Presence of Enteric Protist Blastocystis in Captive Forest Musk Deer (Moschus Berezovskii)	SRR19746041	Dwarf musk deer	Moschus berezovskii	Herbivorous	Mammalia	Artiodactyla	Captive	Terrestrial	EN	Asia	China	V4	515F-806R	515-F (5′-GTGYCAGCMGCCGCGGTAA-3′) and 806-R (5′-GGACTACHVGGGTWTCTAAT-3′)	Deng L.;Microbiol Spectr. 2022	Maerkang, China	31.883	102.117	Subtropical	5.40833	2020
Changes in Gut Microbiota Composition Associated with the Presence of Enteric Protist Blastocystis in Captive Forest Musk Deer (Moschus Berezovskii)	SRR19746050	Dwarf musk deer	Moschus berezovskii	Herbivorous	Mammalia	Artiodactyla	Captive	Terrestrial	EN	Asia	China	V4	515F-806R	515-F (5′-GTGYCAGCMGCCGCGGTAA-3′) and 806-R (5′-GGACTACHVGGGTWTCTAAT-3′)	Deng L.;Microbiol Spectr. 2022	Maerkang, China	31.883	102.117	Subtropical	5.40833	2020
Changes in Gut Microbiota Composition Associated with the Presence of Enteric Protist Blastocystis in Captive Forest Musk Deer (Moschus Berezovskii)	SRR19746051	Dwarf musk deer	Moschus berezovskii	Herbivorous	Mammalia	Artiodactyla	Captive	Terrestrial	EN	Asia	China	V4	515F-806R	515-F (5′-GTGYCAGCMGCCGCGGTAA-3′) and 806-R (5′-GGACTACHVGGGTWTCTAAT-3′)	Deng L.;Microbiol Spectr. 2022	Maerkang, China	31.883	102.117	Subtropical	5.40833	2020
Changes in Gut Microbiota Composition Associated with the Presence of Enteric Protist Blastocystis in Captive Forest Musk Deer (Moschus Berezovskii)	SRR19746053	Dwarf musk deer	Moschus berezovskii	Herbivorous	Mammalia	Artiodactyla	Captive	Terrestrial	EN	Asia	China	V4	515F-806R	515-F (5′-GTGYCAGCMGCCGCGGTAA-3′) and 806-R (5′-GGACTACHVGGGTWTCTAAT-3′)	Deng L.;Microbiol Spectr. 2022	Maerkang, China	31.883	102.117	Subtropical	5.40833	2020
Changes in Gut Microbiota Composition Associated with the Presence of Enteric Protist Blastocystis in Captive Forest Musk Deer (Moschus Berezovskii)	SRR19746054	Dwarf musk deer	Moschus berezovskii	Herbivorous	Mammalia	Artiodactyla	Captive	Terrestrial	EN	Asia	China	V4	515F-806R	515-F (5′-GTGYCAGCMGCCGCGGTAA-3′) and 806-R (5′-GGACTACHVGGGTWTCTAAT-3′)	Deng L.;Microbiol Spectr. 2022	Maerkang, China	31.883	102.117	Subtropical	5.40833	2020
Changes in Gut Microbiota Composition Associated with the Presence of Enteric Protist Blastocystis in Captive Forest Musk Deer (Moschus Berezovskii)	SRR19746055	Dwarf musk deer	Moschus berezovskii	Herbivorous	Mammalia	Artiodactyla	Captive	Terrestrial	EN	Asia	China	V4	515F-806R	515-F (5′-GTGYCAGCMGCCGCGGTAA-3′) and 806-R (5′-GGACTACHVGGGTWTCTAAT-3′)	Deng L.;Microbiol Spectr. 2022	Maerkang, China	31.883	102.117	Subtropical	5.40833	2020
Changes in Gut Microbiota Composition Associated with the Presence of Enteric Protist Blastocystis in Captive Forest Musk Deer (Moschus Berezovskii)	SRR19746056	Dwarf musk deer	Moschus berezovskii	Herbivorous	Mammalia	Artiodactyla	Captive	Terrestrial	EN	Asia	China	V4	515F-806R	515-F (5′-GTGYCAGCMGCCGCGGTAA-3′) and 806-R (5′-GGACTACHVGGGTWTCTAAT-3′)	Deng L.;Microbiol Spectr. 2022	Maerkang, China	31.883	102.117	Subtropical	5.40833	2020
Changes in Gut Microbiota Composition Associated with the Presence of Enteric Protist Blastocystis in Captive Forest Musk Deer (Moschus Berezovskii)	SRR19746057	Dwarf musk deer	Moschus berezovskii	Herbivorous	Mammalia	Artiodactyla	Captive	Terrestrial	EN	Asia	China	V4	515F-806R	515-F (5′-GTGYCAGCMGCCGCGGTAA-3′) and 806-R (5′-GGACTACHVGGGTWTCTAAT-3′)	Deng L.;Microbiol Spectr. 2022	Maerkang, China	31.883	102.117	Subtropical	5.40833	2020
Changes in Gut Microbiota Composition Associated with the Presence of Enteric Protist Blastocystis in Captive Forest Musk Deer (Moschus Berezovskii)	SRR19745974	Dwarf musk deer	Moschus berezovskii	Herbivorous	Mammalia	Artiodactyla	Captive	Terrestrial	EN	Asia	China	V4	515F-806R	515-F (5′-GTGYCAGCMGCCGCGGTAA-3′) and 806-R (5′-GGACTACHVGGGTWTCTAAT-3′)	Deng L.;Microbiol Spectr. 2022	Dujiangyan, China	31.017	103.583	Subtropical	13.2417	2020
Changes in Gut Microbiota Composition Associated with the Presence of Enteric Protist Blastocystis in Captive Forest Musk Deer (Moschus Berezovskii)	SRR19746042	Dwarf musk deer	Moschus berezovskii	Herbivorous	Mammalia	Artiodactyla	Captive	Terrestrial	EN	Asia	China	V4	515F-806R	515-F (5′-GTGYCAGCMGCCGCGGTAA-3′) and 806-R (5′-GGACTACHVGGGTWTCTAAT-3′)	Deng L.;Microbiol Spectr. 2022	Dujiangyan, China	31.017	103.583	Subtropical	13.2417	2020
Changes in Gut Microbiota Composition Associated with the Presence of Enteric Protist Blastocystis in Captive Forest Musk Deer (Moschus Berezovskii)	SRR19746043	Dwarf musk deer	Moschus berezovskii	Herbivorous	Mammalia	Artiodactyla	Captive	Terrestrial	EN	Asia	China	V4	515F-806R	515-F (5′-GTGYCAGCMGCCGCGGTAA-3′) and 806-R (5′-GGACTACHVGGGTWTCTAAT-3′)	Deng L.;Microbiol Spectr. 2022	Dujiangyan, China	31.017	103.583	Subtropical	13.2417	2020
Changes in Gut Microbiota Composition Associated with the Presence of Enteric Protist Blastocystis in Captive Forest Musk Deer (Moschus Berezovskii)	SRR19746044	Dwarf musk deer	Moschus berezovskii	Herbivorous	Mammalia	Artiodactyla	Captive	Terrestrial	EN	Asia	China	V4	515F-806R	515-F (5′-GTGYCAGCMGCCGCGGTAA-3′) and 806-R (5′-GGACTACHVGGGTWTCTAAT-3′)	Deng L.;Microbiol Spectr. 2022	Dujiangyan, China	31.017	103.583	Subtropical	13.2417	2020
Changes in Gut Microbiota Composition Associated with the Presence of Enteric Protist Blastocystis in Captive Forest Musk Deer (Moschus Berezovskii)	SRR19746045	Dwarf musk deer	Moschus berezovskii	Herbivorous	Mammalia	Artiodactyla	Captive	Terrestrial	EN	Asia	China	V4	515F-806R	515-F (5′-GTGYCAGCMGCCGCGGTAA-3′) and 806-R (5′-GGACTACHVGGGTWTCTAAT-3′)	Deng L.;Microbiol Spectr. 2022	Dujiangyan, China	31.017	103.583	Subtropical	13.2417	2020
Changes in Gut Microbiota Composition Associated with the Presence of Enteric Protist Blastocystis in Captive Forest Musk Deer (Moschus Berezovskii)	SRR19746046	Dwarf musk deer	Moschus berezovskii	Herbivorous	Mammalia	Artiodactyla	Captive	Terrestrial	EN	Asia	China	V4	515F-806R	515-F (5′-GTGYCAGCMGCCGCGGTAA-3′) and 806-R (5′-GGACTACHVGGGTWTCTAAT-3′)	Deng L.;Microbiol Spectr. 2022	Dujiangyan, China	31.017	103.583	Subtropical	13.2417	2020
Changes in Gut Microbiota Composition Associated with the Presence of Enteric Protist Blastocystis in Captive Forest Musk Deer (Moschus Berezovskii)	SRR19746047	Dwarf musk deer	Moschus berezovskii	Herbivorous	Mammalia	Artiodactyla	Captive	Terrestrial	EN	Asia	China	V4	515F-806R	515-F (5′-GTGYCAGCMGCCGCGGTAA-3′) and 806-R (5′-GGACTACHVGGGTWTCTAAT-3′)	Deng L.;Microbiol Spectr. 2022	Dujiangyan, China	31.017	103.583	Subtropical	13.2417	2020
Changes in Gut Microbiota Composition Associated with the Presence of Enteric Protist Blastocystis in Captive Forest Musk Deer (Moschus Berezovskii)	SRR19746048	Dwarf musk deer	Moschus berezovskii	Herbivorous	Mammalia	Artiodactyla	Captive	Terrestrial	EN	Asia	China	V4	515F-806R	515-F (5′-GTGYCAGCMGCCGCGGTAA-3′) and 806-R (5′-GGACTACHVGGGTWTCTAAT-3′)	Deng L.;Microbiol Spectr. 2022	Dujiangyan, China	31.017	103.583	Subtropical	13.2417	2020
Changes in Gut Microbiota Composition Associated with the Presence of Enteric Protist Blastocystis in Captive Forest Musk Deer (Moschus Berezovskii)	SRR19746049	Dwarf musk deer	Moschus berezovskii	Herbivorous	Mammalia	Artiodactyla	Captive	Terrestrial	EN	Asia	China	V4	515F-806R	515-F (5′-GTGYCAGCMGCCGCGGTAA-3′) and 806-R (5′-GGACTACHVGGGTWTCTAAT-3′)	Deng L.;Microbiol Spectr. 2022	Dujiangyan, China	31.017	103.583	Subtropical	13.2417	2020
Changes in Gut Microbiota Composition Associated with the Presence of Enteric Protist Blastocystis in Captive Forest Musk Deer (Moschus Berezovskii)	SRR19746052	Dwarf musk deer	Moschus berezovskii	Herbivorous	Mammalia	Artiodactyla	Captive	Terrestrial	EN	Asia	China	V4	515F-806R	515-F (5′-GTGYCAGCMGCCGCGGTAA-3′) and 806-R (5′-GGACTACHVGGGTWTCTAAT-3′)	Deng L.;Microbiol Spectr. 2022	Dujiangyan, China	31.017	103.583	Subtropical	13.2417	2020
Changes in Gut Microbiota Composition Associated with the Presence of Enteric Protist Blastocystis in Captive Forest Musk Deer (Moschus Berezovskii)	SRR19746058	Dwarf musk deer	Moschus berezovskii	Herbivorous	Mammalia	Artiodactyla	Captive	Terrestrial	EN	Asia	China	V4	515F-806R	515-F (5′-GTGYCAGCMGCCGCGGTAA-3′) and 806-R (5′-GGACTACHVGGGTWTCTAAT-3′)	Deng L.;Microbiol Spectr. 2022	Dujiangyan, China	31.017	103.583	Subtropical	13.2417	2020
Changes in Gut Microbiota Composition Associated with the Presence of Enteric Protist Blastocystis in Captive Forest Musk Deer (Moschus Berezovskii)	SRR19746059	Dwarf musk deer	Moschus berezovskii	Herbivorous	Mammalia	Artiodactyla	Captive	Terrestrial	EN	Asia	China	V4	515F-806R	515-F (5′-GTGYCAGCMGCCGCGGTAA-3′) and 806-R (5′-GGACTACHVGGGTWTCTAAT-3′)	Deng L.;Microbiol Spectr. 2022	Dujiangyan, China	31.017	103.583	Subtropical	13.2417	2020
Changes in Gut Microbiota Composition Associated with the Presence of Enteric Protist Blastocystis in Captive Forest Musk Deer (Moschus Berezovskii)	SRR19746060	Dwarf musk deer	Moschus berezovskii	Herbivorous	Mammalia	Artiodactyla	Captive	Terrestrial	EN	Asia	China	V4	515F-806R	515-F (5′-GTGYCAGCMGCCGCGGTAA-3′) and 806-R (5′-GGACTACHVGGGTWTCTAAT-3′)	Deng L.;Microbiol Spectr. 2022	Dujiangyan, China	31.017	103.583	Subtropical	13.2417	2020
Changes in Gut Microbiota Composition Associated with the Presence of Enteric Protist Blastocystis in Captive Forest Musk Deer (Moschus Berezovskii)	SRR19746061	Dwarf musk deer	Moschus berezovskii	Herbivorous	Mammalia	Artiodactyla	Captive	Terrestrial	EN	Asia	China	V4	515F-806R	515-F (5′-GTGYCAGCMGCCGCGGTAA-3′) and 806-R (5′-GGACTACHVGGGTWTCTAAT-3′)	Deng L.;Microbiol Spectr. 2022	Dujiangyan, China	31.017	103.583	Subtropical	13.2417	2020
Changes in Gut Microbiota Composition Associated with the Presence of Enteric Protist Blastocystis in Captive Forest Musk Deer (Moschus Berezovskii)	SRR19746062	Dwarf musk deer	Moschus berezovskii	Herbivorous	Mammalia	Artiodactyla	Captive	Terrestrial	EN	Asia	China	V4	515F-806R	515-F (5′-GTGYCAGCMGCCGCGGTAA-3′) and 806-R (5′-GGACTACHVGGGTWTCTAAT-3′)	Deng L.;Microbiol Spectr. 2022	Dujiangyan, China	31.017	103.583	Subtropical	13.2417	2020
Changes in Gut Microbiota Composition Associated with the Presence of Enteric Protist Blastocystis in Captive Forest Musk Deer (Moschus Berezovskii)	SRR19746063	Dwarf musk deer	Moschus berezovskii	Herbivorous	Mammalia	Artiodactyla	Captive	Terrestrial	EN	Asia	China	V4	515F-806R	515-F (5′-GTGYCAGCMGCCGCGGTAA-3′) and 806-R (5′-GGACTACHVGGGTWTCTAAT-3′)	Deng L.;Microbiol Spectr. 2022	Dujiangyan, China	31.017	103.583	Subtropical	13.2417	2020
Changes in Gut Microbiota Composition Associated with the Presence of Enteric Protist Blastocystis in Captive Forest Musk Deer (Moschus Berezovskii)	SRR19746064	Dwarf musk deer	Moschus berezovskii	Herbivorous	Mammalia	Artiodactyla	Captive	Terrestrial	EN	Asia	China	V4	515F-806R	515-F (5′-GTGYCAGCMGCCGCGGTAA-3′) and 806-R (5′-GGACTACHVGGGTWTCTAAT-3′)	Deng L.;Microbiol Spectr. 2022	Dujiangyan, China	31.017	103.583	Subtropical	13.2417	2020
Characterization of mid-intestinal microbiota of farmed Chinook salmon using 16S rRNA gene metabarcoding	SRR6824713	Chinook salmon	Oncorhynchus tshawytscha	Carnivorous	Actinopterygii	Salmoniformes	Captive	Aquatic	LC	Oceania	New Zealand	V3-V4			Milica Ciric,et al.Arch Biol Sci. 2019	NZ King Salmon farm	-43.873	172.284	Temperate	11.6	2015
Characterization of mid-intestinal microbiota of farmed Chinook salmon using 16S rRNA gene metabarcoding	SRR6824714	Chinook salmon	Oncorhynchus tshawytscha	Carnivorous	Actinopterygii	Salmoniformes	Captive	Aquatic	LC	Oceania	New Zealand	V3-V4			Milica Ciric,et al.Arch Biol Sci. 2019	NZ King Salmon farm	-43.873	172.284	Temperate	11.6	2015
Characterization of mid-intestinal microbiota of farmed Chinook salmon using 16S rRNA gene metabarcoding	SRR6824715	Chinook salmon	Oncorhynchus tshawytscha	Carnivorous	Actinopterygii	Salmoniformes	Captive	Aquatic	LC	Oceania	New Zealand	V3-V4			Milica Ciric,et al.Arch Biol Sci. 2019	NZ King Salmon farm	-43.873	172.284	Temperate	11.6	2015
Characterization of mid-intestinal microbiota of farmed Chinook salmon using 16S rRNA gene metabarcoding	SRR6824716	Chinook salmon	Oncorhynchus tshawytscha	Carnivorous	Actinopterygii	Salmoniformes	Captive	Aquatic	LC	Oceania	New Zealand	V3-V4			Milica Ciric,et al.Arch Biol Sci. 2019	NZ King Salmon farm	-43.873	172.284	Temperate	11.6	2015
Characterization of mid-intestinal microbiota of farmed Chinook salmon using 16S rRNA gene metabarcoding	SRR6824717	Chinook salmon	Oncorhynchus tshawytscha	Carnivorous	Actinopterygii	Salmoniformes	Captive	Aquatic	LC	Oceania	New Zealand	V3-V4			Milica Ciric,et al.Arch Biol Sci. 2019	NZ King Salmon farm	-43.873	172.284	Temperate	11.6	2015
Characterization of mid-intestinal microbiota of farmed Chinook salmon using 16S rRNA gene metabarcoding	SRR6824718	Chinook salmon	Oncorhynchus tshawytscha	Carnivorous	Actinopterygii	Salmoniformes	Captive	Aquatic	LC	Oceania	New Zealand	V3-V4			Milica Ciric,et al.Arch Biol Sci. 2019	NZ King Salmon farm	-43.873	172.284	Temperate	11.6	2015
Characterization of mid-intestinal microbiota of farmed Chinook salmon using 16S rRNA gene metabarcoding	SRR6824719	Chinook salmon	Oncorhynchus tshawytscha	Carnivorous	Actinopterygii	Salmoniformes	Captive	Aquatic	LC	Oceania	New Zealand	V3-V4			Milica Ciric,et al.Arch Biol Sci. 2019	NZ King Salmon farm	-43.873	172.284	Temperate	11.6	2015
Characterization of mid-intestinal microbiota of farmed Chinook salmon using 16S rRNA gene metabarcoding	SRR6824720	Chinook salmon	Oncorhynchus tshawytscha	Carnivorous	Actinopterygii	Salmoniformes	Captive	Aquatic	LC	Oceania	New Zealand	V3-V4			Milica Ciric,et al.Arch Biol Sci. 2019	NZ King Salmon farm	-43.873	172.284	Temperate	11.6	2015
Characterization of mid-intestinal microbiota of farmed Chinook salmon using 16S rRNA gene metabarcoding	SRR6824721	Chinook salmon	Oncorhynchus tshawytscha	Carnivorous	Actinopterygii	Salmoniformes	Captive	Aquatic	LC	Oceania	New Zealand	V3-V4			Milica Ciric,et al.Arch Biol Sci. 2019	NZ King Salmon farm	-43.873	172.284	Temperate	11.6	2015
Characterization of mid-intestinal microbiota of farmed Chinook salmon using 16S rRNA gene metabarcoding	SRR6824722	Chinook salmon	Oncorhynchus tshawytscha	Carnivorous	Actinopterygii	Salmoniformes	Captive	Aquatic	LC	Oceania	New Zealand	V3-V4			Milica Ciric,et al.Arch Biol Sci. 2019	NZ King Salmon farm	-43.873	172.284	Temperate	11.6	2015
Characterization of mid-intestinal microbiota of farmed Chinook salmon using 16S rRNA gene metabarcoding	SRR6824723	Chinook salmon	Oncorhynchus tshawytscha	Carnivorous	Actinopterygii	Salmoniformes	Captive	Aquatic	LC	Oceania	New Zealand	V3-V4			Milica Ciric,et al.Arch Biol Sci. 2019	NZ King Salmon farm	-43.873	172.284	Temperate	11.6	2015
Characterization of mid-intestinal microbiota of farmed Chinook salmon using 16S rRNA gene metabarcoding	SRR6824724	Chinook salmon	Oncorhynchus tshawytscha	Carnivorous	Actinopterygii	Salmoniformes	Captive	Aquatic	LC	Oceania	New Zealand	V3-V4			Milica Ciric,et al.Arch Biol Sci. 2019	NZ King Salmon farm	-43.873	172.284	Temperate	11.6	2015
Characterization of mid-intestinal microbiota of farmed Chinook salmon using 16S rRNA gene metabarcoding	SRR6824725	Chinook salmon	Oncorhynchus tshawytscha	Carnivorous	Actinopterygii	Salmoniformes	Captive	Aquatic	LC	Oceania	New Zealand	V3-V4			Milica Ciric,et al.Arch Biol Sci. 2019	NZ King Salmon farm	-43.873	172.284	Temperate	11.6	2015
Characterization of mid-intestinal microbiota of farmed Chinook salmon using 16S rRNA gene metabarcoding	SRR6824727	Chinook salmon	Oncorhynchus tshawytscha	Carnivorous	Actinopterygii	Salmoniformes	Captive	Aquatic	LC	Oceania	New Zealand	V3-V4			Milica Ciric,et al.Arch Biol Sci. 2019	NZ King Salmon farm	-43.873	172.284	Temperate	11.6	2015
Characterization of mid-intestinal microbiota of farmed Chinook salmon using 16S rRNA gene metabarcoding	SRR6824728	Chinook salmon	Oncorhynchus tshawytscha	Carnivorous	Actinopterygii	Salmoniformes	Captive	Aquatic	LC	Oceania	New Zealand	V3-V4			Milica Ciric,et al.Arch Biol Sci. 2019	NZ King Salmon farm	-43.873	172.284	Temperate	11.6	2015
Characterization of mid-intestinal microbiota of farmed Chinook salmon using 16S rRNA gene metabarcoding	SRR6824729	Chinook salmon	Oncorhynchus tshawytscha	Carnivorous	Actinopterygii	Salmoniformes	Captive	Aquatic	LC	Oceania	New Zealand	V3-V4			Milica Ciric,et al.Arch Biol Sci. 2019	NZ King Salmon farm	-43.873	172.284	Temperate	11.6	2015
Characterization of mid-intestinal microbiota of farmed Chinook salmon using 16S rRNA gene metabarcoding	SRR6824730	Chinook salmon	Oncorhynchus tshawytscha	Carnivorous	Actinopterygii	Salmoniformes	Captive	Aquatic	LC	Oceania	New Zealand	V3-V4			Milica Ciric,et al.Arch Biol Sci. 2019	NZ King Salmon farm	-43.873	172.284	Temperate	11.6	2015
Characterization of mid-intestinal microbiota of farmed Chinook salmon using 16S rRNA gene metabarcoding	SRR6824731	Chinook salmon	Oncorhynchus tshawytscha	Carnivorous	Actinopterygii	Salmoniformes	Captive	Aquatic	LC	Oceania	New Zealand	V3-V4			Milica Ciric,et al.Arch Biol Sci. 2019	NZ King Salmon farm	-43.873	172.284	Temperate	11.6	2015
Characterization of mid-intestinal microbiota of farmed Chinook salmon using 16S rRNA gene metabarcoding	SRR6824732	Chinook salmon	Oncorhynchus tshawytscha	Carnivorous	Actinopterygii	Salmoniformes	Captive	Aquatic	LC	Oceania	New Zealand	V3-V4			Milica Ciric,et al.Arch Biol Sci. 2019	NZ King Salmon farm	-43.873	172.284	Temperate	11.6	2015
Characterization of mid-intestinal microbiota of farmed Chinook salmon using 16S rRNA gene metabarcoding	SRR6824735	Chinook salmon	Oncorhynchus tshawytscha	Carnivorous	Actinopterygii	Salmoniformes	Captive	Aquatic	LC	Oceania	New Zealand	V3-V4			Milica Ciric,et al.Arch Biol Sci. 2019	NZ King Salmon farm	-43.873	172.284	Temperate	11.6	2015
Characterization of mid-intestinal microbiota of farmed Chinook salmon using 16S rRNA gene metabarcoding	SRR6824736	Chinook salmon	Oncorhynchus tshawytscha	Carnivorous	Actinopterygii	Salmoniformes	Captive	Aquatic	LC	Oceania	New Zealand	V3-V4			Milica Ciric,et al.Arch Biol Sci. 2019	NZ King Salmon farm	-43.873	172.284	Temperate	11.6	2015
Characterization of mid-intestinal microbiota of farmed Chinook salmon using 16S rRNA gene metabarcoding	SRR6824737	Chinook salmon	Oncorhynchus tshawytscha	Carnivorous	Actinopterygii	Salmoniformes	Captive	Aquatic	LC	Oceania	New Zealand	V3-V4			Milica Ciric,et al.Arch Biol Sci. 2019	NZ King Salmon farm	-43.873	172.284	Temperate	11.6	2015
Characterization of mid-intestinal microbiota of farmed Chinook salmon using 16S rRNA gene metabarcoding	SRR6824738	Chinook salmon	Oncorhynchus tshawytscha	Carnivorous	Actinopterygii	Salmoniformes	Captive	Aquatic	LC	Oceania	New Zealand	V3-V4			Milica Ciric,et al.Arch Biol Sci. 2019	NZ King Salmon farm	-43.873	172.284	Temperate	11.6	2015
Characterization of mid-intestinal microbiota of farmed Chinook salmon using 16S rRNA gene metabarcoding	SRR6824739	Chinook salmon	Oncorhynchus tshawytscha	Carnivorous	Actinopterygii	Salmoniformes	Captive	Aquatic	LC	Oceania	New Zealand	V3-V4			Milica Ciric,et al.Arch Biol Sci. 2019	NZ King Salmon farm	-43.873	172.284	Temperate	11.6	2015
Characterization of mid-intestinal microbiota of farmed Chinook salmon using 16S rRNA gene metabarcoding	SRR6824740	Chinook salmon	Oncorhynchus tshawytscha	Carnivorous	Actinopterygii	Salmoniformes	Captive	Aquatic	LC	Oceania	New Zealand	V3-V4			Milica Ciric,et al.Arch Biol Sci. 2019	NZ King Salmon farm	-43.873	172.284	Temperate	11.6	2015
Characterization of mid-intestinal microbiota of farmed Chinook salmon using 16S rRNA gene metabarcoding	SRR6824741	Chinook salmon	Oncorhynchus tshawytscha	Carnivorous	Actinopterygii	Salmoniformes	Captive	Aquatic	LC	Oceania	New Zealand	V3-V4			Milica Ciric,et al.Arch Biol Sci. 2019	NZ King Salmon farm	-43.873	172.284	Temperate	11.6	2015
Characterization of mid-intestinal microbiota of farmed Chinook salmon using 16S rRNA gene metabarcoding	SRR6824742	Chinook salmon	Oncorhynchus tshawytscha	Carnivorous	Actinopterygii	Salmoniformes	Captive	Aquatic	LC	Oceania	New Zealand	V3-V4			Milica Ciric,et al.Arch Biol Sci. 2019	NZ King Salmon farm	-43.873	172.284	Temperate	11.6	2015
Characterization of mid-intestinal microbiota of farmed Chinook salmon using 16S rRNA gene metabarcoding	SRR6824743	Chinook salmon	Oncorhynchus tshawytscha	Carnivorous	Actinopterygii	Salmoniformes	Captive	Aquatic	LC	Oceania	New Zealand	V3-V4			Milica Ciric,et al.Arch Biol Sci. 2019	NZ King Salmon farm	-43.873	172.284	Temperate	11.6	2015
Characterization of mid-intestinal microbiota of farmed Chinook salmon using 16S rRNA gene metabarcoding	SRR6824744	Chinook salmon	Oncorhynchus tshawytscha	Carnivorous	Actinopterygii	Salmoniformes	Captive	Aquatic	LC	Oceania	New Zealand	V3-V4			Milica Ciric,et al.Arch Biol Sci. 2019	NZ King Salmon farm	-43.873	172.284	Temperate	11.6	2015
Characterization of mid-intestinal microbiota of farmed Chinook salmon using 16S rRNA gene metabarcoding	SRR6824745	Chinook salmon	Oncorhynchus tshawytscha	Carnivorous	Actinopterygii	Salmoniformes	Captive	Aquatic	LC	Oceania	New Zealand	V3-V4			Milica Ciric,et al.Arch Biol Sci. 2019	NZ King Salmon farm	-43.873	172.284	Temperate	11.6	2015
Characterization of mid-intestinal microbiota of farmed Chinook salmon using 16S rRNA gene metabarcoding	SRR6824748	Chinook salmon	Oncorhynchus tshawytscha	Carnivorous	Actinopterygii	Salmoniformes	Captive	Aquatic	LC	Oceania	New Zealand	V3-V4			Milica Ciric,et al.Arch Biol Sci. 2019	NZ King Salmon farm	-43.873	172.284	Temperate	11.6	2015
Characterization of mid-intestinal microbiota of farmed Chinook salmon using 16S rRNA gene metabarcoding	SRR6824752	Chinook salmon	Oncorhynchus tshawytscha	Carnivorous	Actinopterygii	Salmoniformes	Captive	Aquatic	LC	Oceania	New Zealand	V3-V4			Milica Ciric,et al.Arch Biol Sci. 2019	NZ King Salmon farm	-43.873	172.284	Temperate	11.6	2015
Characterization of mid-intestinal microbiota of farmed Chinook salmon using 16S rRNA gene metabarcoding	SRR6824753	Chinook salmon	Oncorhynchus tshawytscha	Carnivorous	Actinopterygii	Salmoniformes	Captive	Aquatic	LC	Oceania	New Zealand	V3-V4			Milica Ciric,et al.Arch Biol Sci. 2019	NZ King Salmon farm	-43.873	172.284	Temperate	11.6	2015
Characterization of mid-intestinal microbiota of farmed Chinook salmon using 16S rRNA gene metabarcoding	SRR6824754	Chinook salmon	Oncorhynchus tshawytscha	Carnivorous	Actinopterygii	Salmoniformes	Captive	Aquatic	LC	Oceania	New Zealand	V3-V4			Milica Ciric,et al.Arch Biol Sci. 2019	NZ King Salmon farm	-43.873	172.284	Temperate	11.6	2015
Characterization of mid-intestinal microbiota of farmed Chinook salmon using 16S rRNA gene metabarcoding	SRR6824755	Chinook salmon	Oncorhynchus tshawytscha	Carnivorous	Actinopterygii	Salmoniformes	Captive	Aquatic	LC	Oceania	New Zealand	V3-V4			Milica Ciric,et al.Arch Biol Sci. 2019	NZ King Salmon farm	-43.873	172.284	Temperate	11.6	2015
Characterization of mid-intestinal microbiota of farmed Chinook salmon using 16S rRNA gene metabarcoding	SRR6824756	Chinook salmon	Oncorhynchus tshawytscha	Carnivorous	Actinopterygii	Salmoniformes	Captive	Aquatic	LC	Oceania	New Zealand	V3-V4			Milica Ciric,et al.Arch Biol Sci. 2019	NZ King Salmon farm	-43.873	172.284	Temperate	11.6	2015
Characterization of mid-intestinal microbiota of farmed Chinook salmon using 16S rRNA gene metabarcoding	SRR6824757	Chinook salmon	Oncorhynchus tshawytscha	Carnivorous	Actinopterygii	Salmoniformes	Captive	Aquatic	LC	Oceania	New Zealand	V3-V4			Milica Ciric,et al.Arch Biol Sci. 2019	NZ King Salmon farm	-43.873	172.284	Temperate	11.6	2015
Characterization of mid-intestinal microbiota of farmed Chinook salmon using 16S rRNA gene metabarcoding	SRR6824758	Chinook salmon	Oncorhynchus tshawytscha	Carnivorous	Actinopterygii	Salmoniformes	Captive	Aquatic	LC	Oceania	New Zealand	V3-V4			Milica Ciric,et al.Arch Biol Sci. 2019	NZ King Salmon farm	-43.873	172.284	Temperate	11.6	2015
Characterization of mid-intestinal microbiota of farmed Chinook salmon using 16S rRNA gene metabarcoding	SRR6824759	Chinook salmon	Oncorhynchus tshawytscha	Carnivorous	Actinopterygii	Salmoniformes	Captive	Aquatic	LC	Oceania	New Zealand	V3-V4			Milica Ciric,et al.Arch Biol Sci. 2019	NZ King Salmon farm	-43.873	172.284	Temperate	11.6	2015
Characterization of mid-intestinal microbiota of farmed Chinook salmon using 16S rRNA gene metabarcoding	SRR6824760	Chinook salmon	Oncorhynchus tshawytscha	Carnivorous	Actinopterygii	Salmoniformes	Captive	Aquatic	LC	Oceania	New Zealand	V3-V4			Milica Ciric,et al.Arch Biol Sci. 2019	NZ King Salmon farm	-43.873	172.284	Temperate	11.6	2015
Characterization of mid-intestinal microbiota of farmed Chinook salmon using 16S rRNA gene metabarcoding	SRR6824761	Chinook salmon	Oncorhynchus tshawytscha	Carnivorous	Actinopterygii	Salmoniformes	Captive	Aquatic	LC	Oceania	New Zealand	V3-V4			Milica Ciric,et al.Arch Biol Sci. 2019	NZ King Salmon farm	-43.873	172.284	Temperate	11.6	2015
Characterization of mid-intestinal microbiota of farmed Chinook salmon using 16S rRNA gene metabarcoding	SRR6824762	Chinook salmon	Oncorhynchus tshawytscha	Carnivorous	Actinopterygii	Salmoniformes	Captive	Aquatic	LC	Oceania	New Zealand	V3-V4			Milica Ciric,et al.Arch Biol Sci. 2019	NZ King Salmon farm	-43.873	172.284	Temperate	11.6	2015
Characterization of mid-intestinal microbiota of farmed Chinook salmon using 16S rRNA gene metabarcoding	SRR6824763	Chinook salmon	Oncorhynchus tshawytscha	Carnivorous	Actinopterygii	Salmoniformes	Captive	Aquatic	LC	Oceania	New Zealand	V3-V4			Milica Ciric,et al.Arch Biol Sci. 2019	NZ King Salmon farm	-43.873	172.284	Temperate	11.6	2015
Characterization of mid-intestinal microbiota of farmed Chinook salmon using 16S rRNA gene metabarcoding	SRR6824764	Chinook salmon	Oncorhynchus tshawytscha	Carnivorous	Actinopterygii	Salmoniformes	Captive	Aquatic	LC	Oceania	New Zealand	V3-V4			Milica Ciric,et al.Arch Biol Sci. 2019	NZ King Salmon farm	-43.873	172.284	Temperate	11.6	2015
Characterization of mid-intestinal microbiota of farmed Chinook salmon using 16S rRNA gene metabarcoding	SRR6824765	Chinook salmon	Oncorhynchus tshawytscha	Carnivorous	Actinopterygii	Salmoniformes	Captive	Aquatic	LC	Oceania	New Zealand	V3-V4			Milica Ciric,et al.Arch Biol Sci. 2019	NZ King Salmon farm	-43.873	172.284	Temperate	11.6	2015
Characterization of mid-intestinal microbiota of farmed Chinook salmon using 16S rRNA gene metabarcoding	SRR6824766	Chinook salmon	Oncorhynchus tshawytscha	Carnivorous	Actinopterygii	Salmoniformes	Captive	Aquatic	LC	Oceania	New Zealand	V3-V4			Milica Ciric,et al.Arch Biol Sci. 2019	NZ King Salmon farm	-43.873	172.284	Temperate	11.6	2015
Characterization of mid-intestinal microbiota of farmed Chinook salmon using 16S rRNA gene metabarcoding	SRR6824767	Chinook salmon	Oncorhynchus tshawytscha	Carnivorous	Actinopterygii	Salmoniformes	Captive	Aquatic	LC	Oceania	New Zealand	V3-V4			Milica Ciric,et al.Arch Biol Sci. 2019	NZ King Salmon farm	-43.873	172.284	Temperate	11.6	2015
Characterization of mid-intestinal microbiota of farmed Chinook salmon using 16S rRNA gene metabarcoding	SRR6824768	Chinook salmon	Oncorhynchus tshawytscha	Carnivorous	Actinopterygii	Salmoniformes	Captive	Aquatic	LC	Oceania	New Zealand	V3-V4			Milica Ciric,et al.Arch Biol Sci. 2019	NZ King Salmon farm	-43.873	172.284	Temperate	11.6	2015
Characterization of mid-intestinal microbiota of farmed Chinook salmon using 16S rRNA gene metabarcoding	SRR6824769	Chinook salmon	Oncorhynchus tshawytscha	Carnivorous	Actinopterygii	Salmoniformes	Captive	Aquatic	LC	Oceania	New Zealand	V3-V4			Milica Ciric,et al.Arch Biol Sci. 2019	NZ King Salmon farm	-43.873	172.284	Temperate	11.6	2015
Characterization of mid-intestinal microbiota of farmed Chinook salmon using 16S rRNA gene metabarcoding	SRR6824770	Chinook salmon	Oncorhynchus tshawytscha	Carnivorous	Actinopterygii	Salmoniformes	Captive	Aquatic	LC	Oceania	New Zealand	V3-V4			Milica Ciric,et al.Arch Biol Sci. 2019	NZ King Salmon farm	-43.873	172.284	Temperate	11.6	2015
Characterization of mid-intestinal microbiota of farmed Chinook salmon using 16S rRNA gene metabarcoding	SRR6824771	Chinook salmon	Oncorhynchus tshawytscha	Carnivorous	Actinopterygii	Salmoniformes	Captive	Aquatic	LC	Oceania	New Zealand	V3-V4			Milica Ciric,et al.Arch Biol Sci. 2019	NZ King Salmon farm	-43.873	172.284	Temperate	11.6	2015
Characterization of mid-intestinal microbiota of farmed Chinook salmon using 16S rRNA gene metabarcoding	SRR6824772	Chinook salmon	Oncorhynchus tshawytscha	Carnivorous	Actinopterygii	Salmoniformes	Captive	Aquatic	LC	Oceania	New Zealand	V3-V4			Milica Ciric,et al.Arch Biol Sci. 2019	NZ King Salmon farm	-43.873	172.284	Temperate	11.6	2015
Characterization of mid-intestinal microbiota of farmed Chinook salmon using 16S rRNA gene metabarcoding	SRR6824773	Chinook salmon	Oncorhynchus tshawytscha	Carnivorous	Actinopterygii	Salmoniformes	Captive	Aquatic	LC	Oceania	New Zealand	V3-V4			Milica Ciric,et al.Arch Biol Sci. 2019	NZ King Salmon farm	-43.873	172.284	Temperate	11.6	2015
Characterization of mid-intestinal microbiota of farmed Chinook salmon using 16S rRNA gene metabarcoding	SRR6824774	Chinook salmon	Oncorhynchus tshawytscha	Carnivorous	Actinopterygii	Salmoniformes	Captive	Aquatic	LC	Oceania	New Zealand	V3-V4			Milica Ciric,et al.Arch Biol Sci. 2019	NZ King Salmon farm	-43.873	172.284	Temperate	11.6	2015
Characterization of mid-intestinal microbiota of farmed Chinook salmon using 16S rRNA gene metabarcoding	SRR6824775	Chinook salmon	Oncorhynchus tshawytscha	Carnivorous	Actinopterygii	Salmoniformes	Captive	Aquatic	LC	Oceania	New Zealand	V3-V4			Milica Ciric,et al.Arch Biol Sci. 2019	NZ King Salmon farm	-43.873	172.284	Temperate	11.6	2015
Characterization of mid-intestinal microbiota of farmed Chinook salmon using 16S rRNA gene metabarcoding	SRR6824776	Chinook salmon	Oncorhynchus tshawytscha	Carnivorous	Actinopterygii	Salmoniformes	Captive	Aquatic	LC	Oceania	New Zealand	V3-V4			Milica Ciric,et al.Arch Biol Sci. 2019	NZ King Salmon farm	-43.873	172.284	Temperate	11.6	2015
Characterization of mid-intestinal microbiota of farmed Chinook salmon using 16S rRNA gene metabarcoding	SRR6824777	Chinook salmon	Oncorhynchus tshawytscha	Carnivorous	Actinopterygii	Salmoniformes	Captive	Aquatic	LC	Oceania	New Zealand	V3-V4			Milica Ciric,et al.Arch Biol Sci. 2019	NZ King Salmon farm	-43.873	172.284	Temperate	11.6	2015
Characterization of mid-intestinal microbiota of farmed Chinook salmon using 16S rRNA gene metabarcoding	SRR6824778	Chinook salmon	Oncorhynchus tshawytscha	Carnivorous	Actinopterygii	Salmoniformes	Captive	Aquatic	LC	Oceania	New Zealand	V3-V4			Milica Ciric,et al.Arch Biol Sci. 2019	NZ King Salmon farm	-43.873	172.284	Temperate	11.6	2015
Characterization of mid-intestinal microbiota of farmed Chinook salmon using 16S rRNA gene metabarcoding	SRR6824785	Chinook salmon	Oncorhynchus tshawytscha	Carnivorous	Actinopterygii	Salmoniformes	Captive	Aquatic	LC	Oceania	New Zealand	V3-V4			Milica Ciric,et al.Arch Biol Sci. 2019	NZ King Salmon farm	-43.873	172.284	Temperate	11.6	2015
Characterization of mid-intestinal microbiota of farmed Chinook salmon using 16S rRNA gene metabarcoding	SRR6824786	Chinook salmon	Oncorhynchus tshawytscha	Carnivorous	Actinopterygii	Salmoniformes	Captive	Aquatic	LC	Oceania	New Zealand	V3-V4			Milica Ciric,et al.Arch Biol Sci. 2019	NZ King Salmon farm	-43.873	172.284	Temperate	11.6	2015
Characterization of mid-intestinal microbiota of farmed Chinook salmon using 16S rRNA gene metabarcoding	SRR6824787	Chinook salmon	Oncorhynchus tshawytscha	Carnivorous	Actinopterygii	Salmoniformes	Captive	Aquatic	LC	Oceania	New Zealand	V3-V4			Milica Ciric,et al.Arch Biol Sci. 2019	NZ King Salmon farm	-43.873	172.284	Temperate	11.6	2015
Characterization of mid-intestinal microbiota of farmed Chinook salmon using 16S rRNA gene metabarcoding	SRR6824788	Chinook salmon	Oncorhynchus tshawytscha	Carnivorous	Actinopterygii	Salmoniformes	Captive	Aquatic	LC	Oceania	New Zealand	V3-V4			Milica Ciric,et al.Arch Biol Sci. 2019	NZ King Salmon farm	-43.873	172.284	Temperate	11.6	2015
Characterization of mid-intestinal microbiota of farmed Chinook salmon using 16S rRNA gene metabarcoding	SRR6824789	Chinook salmon	Oncorhynchus tshawytscha	Carnivorous	Actinopterygii	Salmoniformes	Captive	Aquatic	LC	Oceania	New Zealand	V3-V4			Milica Ciric,et al.Arch Biol Sci. 2019	NZ King Salmon farm	-43.873	172.284	Temperate	11.6	2015
Characterization of mid-intestinal microbiota of farmed Chinook salmon using 16S rRNA gene metabarcoding	SRR6824791	Chinook salmon	Oncorhynchus tshawytscha	Carnivorous	Actinopterygii	Salmoniformes	Captive	Aquatic	LC	Oceania	New Zealand	V3-V4			Milica Ciric,et al.Arch Biol Sci. 2019	NZ King Salmon farm	-43.873	172.284	Temperate	11.6	2015
Characterization of mid-intestinal microbiota of farmed Chinook salmon using 16S rRNA gene metabarcoding	SRR6824792	Chinook salmon	Oncorhynchus tshawytscha	Carnivorous	Actinopterygii	Salmoniformes	Captive	Aquatic	LC	Oceania	New Zealand	V3-V4			Milica Ciric,et al.Arch Biol Sci. 2019	NZ King Salmon farm	-43.873	172.284	Temperate	11.6	2015
Characterization of mid-intestinal microbiota of farmed Chinook salmon using 16S rRNA gene metabarcoding	SRR6824793	Chinook salmon	Oncorhynchus tshawytscha	Carnivorous	Actinopterygii	Salmoniformes	Captive	Aquatic	LC	Oceania	New Zealand	V3-V4			Milica Ciric,et al.Arch Biol Sci. 2019	NZ King Salmon farm	-43.873	172.284	Temperate	11.6	2015
Characterization of mid-intestinal microbiota of farmed Chinook salmon using 16S rRNA gene metabarcoding	SRR6824794	Chinook salmon	Oncorhynchus tshawytscha	Carnivorous	Actinopterygii	Salmoniformes	Captive	Aquatic	LC	Oceania	New Zealand	V3-V4			Milica Ciric,et al.Arch Biol Sci. 2019	NZ King Salmon farm	-43.873	172.284	Temperate	11.6	2015
Characterization of mid-intestinal microbiota of farmed Chinook salmon using 16S rRNA gene metabarcoding	SRR6824796	Chinook salmon	Oncorhynchus tshawytscha	Carnivorous	Actinopterygii	Salmoniformes	Captive	Aquatic	LC	Oceania	New Zealand	V3-V4			Milica Ciric,et al.Arch Biol Sci. 2019	NZ King Salmon farm	-43.873	172.284	Temperate	11.6	2015
Characterization of mid-intestinal microbiota of farmed Chinook salmon using 16S rRNA gene metabarcoding	SRR6824797	Chinook salmon	Oncorhynchus tshawytscha	Carnivorous	Actinopterygii	Salmoniformes	Captive	Aquatic	LC	Oceania	New Zealand	V3-V4			Milica Ciric,et al.Arch Biol Sci. 2019	NZ King Salmon farm	-43.873	172.284	Temperate	11.6	2015
Characterization of mid-intestinal microbiota of farmed Chinook salmon using 16S rRNA gene metabarcoding	SRR6824798	Chinook salmon	Oncorhynchus tshawytscha	Carnivorous	Actinopterygii	Salmoniformes	Captive	Aquatic	LC	Oceania	New Zealand	V3-V4			Milica Ciric,et al.Arch Biol Sci. 2019	NZ King Salmon farm	-43.873	172.284	Temperate	11.6	2015
Characterization of mid-intestinal microbiota of farmed Chinook salmon using 16S rRNA gene metabarcoding	SRR6824799	Chinook salmon	Oncorhynchus tshawytscha	Carnivorous	Actinopterygii	Salmoniformes	Captive	Aquatic	LC	Oceania	New Zealand	V3-V4			Milica Ciric,et al.Arch Biol Sci. 2019	NZ King Salmon farm	-43.873	172.284	Temperate	11.6	2015
Characterization of mid-intestinal microbiota of farmed Chinook salmon using 16S rRNA gene metabarcoding	SRR6824800	Chinook salmon	Oncorhynchus tshawytscha	Carnivorous	Actinopterygii	Salmoniformes	Captive	Aquatic	LC	Oceania	New Zealand	V3-V4			Milica Ciric,et al.Arch Biol Sci. 2019	NZ King Salmon farm	-43.873	172.284	Temperate	11.6	2015
Characterization of mid-intestinal microbiota of farmed Chinook salmon using 16S rRNA gene metabarcoding	SRR6824801	Chinook salmon	Oncorhynchus tshawytscha	Carnivorous	Actinopterygii	Salmoniformes	Captive	Aquatic	LC	Oceania	New Zealand	V3-V4			Milica Ciric,et al.Arch Biol Sci. 2019	NZ King Salmon farm	-43.873	172.284	Temperate	11.6	2015
Characterization of mid-intestinal microbiota of farmed Chinook salmon using 16S rRNA gene metabarcoding	SRR6824802	Chinook salmon	Oncorhynchus tshawytscha	Carnivorous	Actinopterygii	Salmoniformes	Captive	Aquatic	LC	Oceania	New Zealand	V3-V4			Milica Ciric,et al.Arch Biol Sci. 2019	NZ King Salmon farm	-43.873	172.284	Temperate	11.6	2015
Characterization of mid-intestinal microbiota of farmed Chinook salmon using 16S rRNA gene metabarcoding	SRR6824803	Chinook salmon	Oncorhynchus tshawytscha	Carnivorous	Actinopterygii	Salmoniformes	Captive	Aquatic	LC	Oceania	New Zealand	V3-V4			Milica Ciric,et al.Arch Biol Sci. 2019	NZ King Salmon farm	-43.873	172.284	Temperate	11.6	2015
Characterization of mid-intestinal microbiota of farmed Chinook salmon using 16S rRNA gene metabarcoding	SRR6824804	Chinook salmon	Oncorhynchus tshawytscha	Carnivorous	Actinopterygii	Salmoniformes	Captive	Aquatic	LC	Oceania	New Zealand	V3-V4			Milica Ciric,et al.Arch Biol Sci. 2019	NZ King Salmon farm	-43.873	172.284	Temperate	11.6	2015
Characterization of mid-intestinal microbiota of farmed Chinook salmon using 16S rRNA gene metabarcoding	SRR6824805	Chinook salmon	Oncorhynchus tshawytscha	Carnivorous	Actinopterygii	Salmoniformes	Captive	Aquatic	LC	Oceania	New Zealand	V3-V4			Milica Ciric,et al.Arch Biol Sci. 2019	NZ King Salmon farm	-43.873	172.284	Temperate	11.6	2015
Characterization of mid-intestinal microbiota of farmed Chinook salmon using 16S rRNA gene metabarcoding	SRR6824806	Chinook salmon	Oncorhynchus tshawytscha	Carnivorous	Actinopterygii	Salmoniformes	Captive	Aquatic	LC	Oceania	New Zealand	V3-V4			Milica Ciric,et al.Arch Biol Sci. 2019	NZ King Salmon farm	-43.873	172.284	Temperate	11.6	2015
Characterization of mid-intestinal microbiota of farmed Chinook salmon using 16S rRNA gene metabarcoding	SRR6824807	Chinook salmon	Oncorhynchus tshawytscha	Carnivorous	Actinopterygii	Salmoniformes	Captive	Aquatic	LC	Oceania	New Zealand	V3-V4			Milica Ciric,et al.Arch Biol Sci. 2019	NZ King Salmon farm	-43.873	172.284	Temperate	11.6	2015
Characterization of mid-intestinal microbiota of farmed Chinook salmon using 16S rRNA gene metabarcoding	SRR6824808	Chinook salmon	Oncorhynchus tshawytscha	Carnivorous	Actinopterygii	Salmoniformes	Captive	Aquatic	LC	Oceania	New Zealand	V3-V4			Milica Ciric,et al.Arch Biol Sci. 2019	NZ King Salmon farm	-43.873	172.284	Temperate	11.6	2015
Characterization of mid-intestinal microbiota of farmed Chinook salmon using 16S rRNA gene metabarcoding	SRR6824809	Chinook salmon	Oncorhynchus tshawytscha	Carnivorous	Actinopterygii	Salmoniformes	Captive	Aquatic	LC	Oceania	New Zealand	V3-V4			Milica Ciric,et al.Arch Biol Sci. 2019	NZ King Salmon farm	-43.873	172.284	Temperate	11.6	2015
Characterization of mid-intestinal microbiota of farmed Chinook salmon using 16S rRNA gene metabarcoding	SRR6824810	Chinook salmon	Oncorhynchus tshawytscha	Carnivorous	Actinopterygii	Salmoniformes	Captive	Aquatic	LC	Oceania	New Zealand	V3-V4			Milica Ciric,et al.Arch Biol Sci. 2019	NZ King Salmon farm	-43.873	172.284	Temperate	11.6	2015
Characterization of mid-intestinal microbiota of farmed Chinook salmon using 16S rRNA gene metabarcoding	SRR6824811	Chinook salmon	Oncorhynchus tshawytscha	Carnivorous	Actinopterygii	Salmoniformes	Captive	Aquatic	LC	Oceania	New Zealand	V3-V4			Milica Ciric,et al.Arch Biol Sci. 2019	NZ King Salmon farm	-43.873	172.284	Temperate	11.6	2015
Characterization of mid-intestinal microbiota of farmed Chinook salmon using 16S rRNA gene metabarcoding	SRR6824813	Chinook salmon	Oncorhynchus tshawytscha	Carnivorous	Actinopterygii	Salmoniformes	Captive	Aquatic	LC	Oceania	New Zealand	V3-V4			Milica Ciric,et al.Arch Biol Sci. 2019	NZ King Salmon farm	-43.873	172.284	Temperate	11.6	2015
Characterization of mid-intestinal microbiota of farmed Chinook salmon using 16S rRNA gene metabarcoding	SRR6824814	Chinook salmon	Oncorhynchus tshawytscha	Carnivorous	Actinopterygii	Salmoniformes	Captive	Aquatic	LC	Oceania	New Zealand	V3-V4			Milica Ciric,et al.Arch Biol Sci. 2019	NZ King Salmon farm	-43.873	172.284	Temperate	11.6	2015
Characterization of mid-intestinal microbiota of farmed Chinook salmon using 16S rRNA gene metabarcoding	SRR6824815	Chinook salmon	Oncorhynchus tshawytscha	Carnivorous	Actinopterygii	Salmoniformes	Captive	Aquatic	LC	Oceania	New Zealand	V3-V4			Milica Ciric,et al.Arch Biol Sci. 2019	NZ King Salmon farm	-43.873	172.284	Temperate	11.6	2015
Characterization of mid-intestinal microbiota of farmed Chinook salmon using 16S rRNA gene metabarcoding	SRR6824816	Chinook salmon	Oncorhynchus tshawytscha	Carnivorous	Actinopterygii	Salmoniformes	Captive	Aquatic	LC	Oceania	New Zealand	V3-V4			Milica Ciric,et al.Arch Biol Sci. 2019	NZ King Salmon farm	-43.873	172.284	Temperate	11.6	2015
Characterization of mid-intestinal microbiota of farmed Chinook salmon using 16S rRNA gene metabarcoding	SRR6824817	Chinook salmon	Oncorhynchus tshawytscha	Carnivorous	Actinopterygii	Salmoniformes	Captive	Aquatic	LC	Oceania	New Zealand	V3-V4			Milica Ciric,et al.Arch Biol Sci. 2019	NZ King Salmon farm	-43.873	172.284	Temperate	11.6	2015
Characterization of mid-intestinal microbiota of farmed Chinook salmon using 16S rRNA gene metabarcoding	SRR6824818	Chinook salmon	Oncorhynchus tshawytscha	Carnivorous	Actinopterygii	Salmoniformes	Captive	Aquatic	LC	Oceania	New Zealand	V3-V4			Milica Ciric,et al.Arch Biol Sci. 2019	NZ King Salmon farm	-43.873	172.284	Temperate	11.6	2015
Characterization of mid-intestinal microbiota of farmed Chinook salmon using 16S rRNA gene metabarcoding	SRR6824819	Chinook salmon	Oncorhynchus tshawytscha	Carnivorous	Actinopterygii	Salmoniformes	Captive	Aquatic	LC	Oceania	New Zealand	V3-V4			Milica Ciric,et al.Arch Biol Sci. 2019	NZ King Salmon farm	-43.873	172.284	Temperate	11.6	2015
Characterization of mid-intestinal microbiota of farmed Chinook salmon using 16S rRNA gene metabarcoding	SRR6824820	Chinook salmon	Oncorhynchus tshawytscha	Carnivorous	Actinopterygii	Salmoniformes	Captive	Aquatic	LC	Oceania	New Zealand	V3-V4			Milica Ciric,et al.Arch Biol Sci. 2019	NZ King Salmon farm	-43.873	172.284	Temperate	11.6	2015
Characterization of mid-intestinal microbiota of farmed Chinook salmon using 16S rRNA gene metabarcoding	SRR6824821	Chinook salmon	Oncorhynchus tshawytscha	Carnivorous	Actinopterygii	Salmoniformes	Captive	Aquatic	LC	Oceania	New Zealand	V3-V4			Milica Ciric,et al.Arch Biol Sci. 2019	NZ King Salmon farm	-43.873	172.284	Temperate	11.6	2015
Characterization of mid-intestinal microbiota of farmed Chinook salmon using 16S rRNA gene metabarcoding	SRR6824822	Chinook salmon	Oncorhynchus tshawytscha	Carnivorous	Actinopterygii	Salmoniformes	Captive	Aquatic	LC	Oceania	New Zealand	V3-V4			Milica Ciric,et al.Arch Biol Sci. 2019	NZ King Salmon farm	-43.873	172.284	Temperate	11.6	2015
Characterization of mid-intestinal microbiota of farmed Chinook salmon using 16S rRNA gene metabarcoding	SRR6824823	Chinook salmon	Oncorhynchus tshawytscha	Carnivorous	Actinopterygii	Salmoniformes	Captive	Aquatic	LC	Oceania	New Zealand	V3-V4			Milica Ciric,et al.Arch Biol Sci. 2019	NZ King Salmon farm	-43.873	172.284	Temperate	11.6	2015
Characterization of mid-intestinal microbiota of farmed Chinook salmon using 16S rRNA gene metabarcoding	SRR6824824	Chinook salmon	Oncorhynchus tshawytscha	Carnivorous	Actinopterygii	Salmoniformes	Captive	Aquatic	LC	Oceania	New Zealand	V3-V4			Milica Ciric,et al.Arch Biol Sci. 2019	NZ King Salmon farm	-43.873	172.284	Temperate	11.6	2015
Characterization of mid-intestinal microbiota of farmed Chinook salmon using 16S rRNA gene metabarcoding	SRR6824825	Chinook salmon	Oncorhynchus tshawytscha	Carnivorous	Actinopterygii	Salmoniformes	Captive	Aquatic	LC	Oceania	New Zealand	V3-V4			Milica Ciric,et al.Arch Biol Sci. 2019	NZ King Salmon farm	-43.873	172.284	Temperate	11.6	2015
Characterization of mid-intestinal microbiota of farmed Chinook salmon using 16S rRNA gene metabarcoding	SRR6824826	Chinook salmon	Oncorhynchus tshawytscha	Carnivorous	Actinopterygii	Salmoniformes	Captive	Aquatic	LC	Oceania	New Zealand	V3-V4			Milica Ciric,et al.Arch Biol Sci. 2019	NZ King Salmon farm	-43.873	172.284	Temperate	11.6	2015
Characterization of mid-intestinal microbiota of farmed Chinook salmon using 16S rRNA gene metabarcoding	SRR6824827	Chinook salmon	Oncorhynchus tshawytscha	Carnivorous	Actinopterygii	Salmoniformes	Captive	Aquatic	LC	Oceania	New Zealand	V3-V4			Milica Ciric,et al.Arch Biol Sci. 2019	NZ King Salmon farm	-43.873	172.284	Temperate	11.6	2015
Characterization of mid-intestinal microbiota of farmed Chinook salmon using 16S rRNA gene metabarcoding	SRR6824828	Chinook salmon	Oncorhynchus tshawytscha	Carnivorous	Actinopterygii	Salmoniformes	Captive	Aquatic	LC	Oceania	New Zealand	V3-V4			Milica Ciric,et al.Arch Biol Sci. 2019	NZ King Salmon farm	-43.873	172.284	Temperate	11.6	2015
Characterization of mid-intestinal microbiota of farmed Chinook salmon using 16S rRNA gene metabarcoding	SRR6824829	Chinook salmon	Oncorhynchus tshawytscha	Carnivorous	Actinopterygii	Salmoniformes	Captive	Aquatic	LC	Oceania	New Zealand	V3-V4			Milica Ciric,et al.Arch Biol Sci. 2019	NZ King Salmon farm	-43.873	172.284	Temperate	11.6	2015
Characterization of mid-intestinal microbiota of farmed Chinook salmon using 16S rRNA gene metabarcoding	SRR6824830	Chinook salmon	Oncorhynchus tshawytscha	Carnivorous	Actinopterygii	Salmoniformes	Captive	Aquatic	LC	Oceania	New Zealand	V3-V4			Milica Ciric,et al.Arch Biol Sci. 2019	NZ King Salmon farm	-43.873	172.284	Temperate	11.6	2015
Characterization of mid-intestinal microbiota of farmed Chinook salmon using 16S rRNA gene metabarcoding	SRR6824831	Chinook salmon	Oncorhynchus tshawytscha	Carnivorous	Actinopterygii	Salmoniformes	Captive	Aquatic	LC	Oceania	New Zealand	V3-V4			Milica Ciric,et al.Arch Biol Sci. 2019	NZ King Salmon farm	-43.873	172.284	Temperate	11.6	2015
Characterization of mid-intestinal microbiota of farmed Chinook salmon using 16S rRNA gene metabarcoding	SRR6824832	Chinook salmon	Oncorhynchus tshawytscha	Carnivorous	Actinopterygii	Salmoniformes	Captive	Aquatic	LC	Oceania	New Zealand	V3-V4			Milica Ciric,et al.Arch Biol Sci. 2019	NZ King Salmon farm	-43.873	172.284	Temperate	11.6	2015
Characterization of mid-intestinal microbiota of farmed Chinook salmon using 16S rRNA gene metabarcoding	SRR6824833	Chinook salmon	Oncorhynchus tshawytscha	Carnivorous	Actinopterygii	Salmoniformes	Captive	Aquatic	LC	Oceania	New Zealand	V3-V4			Milica Ciric,et al.Arch Biol Sci. 2019	NZ King Salmon farm	-43.873	172.284	Temperate	11.6	2015
Characterization of mid-intestinal microbiota of farmed Chinook salmon using 16S rRNA gene metabarcoding	SRR6824834	Chinook salmon	Oncorhynchus tshawytscha	Carnivorous	Actinopterygii	Salmoniformes	Captive	Aquatic	LC	Oceania	New Zealand	V3-V4			Milica Ciric,et al.Arch Biol Sci. 2019	NZ King Salmon farm	-43.873	172.284	Temperate	11.6	2015
Characterization of mid-intestinal microbiota of farmed Chinook salmon using 16S rRNA gene metabarcoding	SRR6824835	Chinook salmon	Oncorhynchus tshawytscha	Carnivorous	Actinopterygii	Salmoniformes	Captive	Aquatic	LC	Oceania	New Zealand	V3-V4			Milica Ciric,et al.Arch Biol Sci. 2019	NZ King Salmon farm	-43.873	172.284	Temperate	11.6	2015
Characterization of mid-intestinal microbiota of farmed Chinook salmon using 16S rRNA gene metabarcoding	SRR6824836	Chinook salmon	Oncorhynchus tshawytscha	Carnivorous	Actinopterygii	Salmoniformes	Captive	Aquatic	LC	Oceania	New Zealand	V3-V4			Milica Ciric,et al.Arch Biol Sci. 2019	NZ King Salmon farm	-43.873	172.284	Temperate	11.6	2015
Characterization of mid-intestinal microbiota of farmed Chinook salmon using 16S rRNA gene metabarcoding	SRR6824837	Chinook salmon	Oncorhynchus tshawytscha	Carnivorous	Actinopterygii	Salmoniformes	Captive	Aquatic	LC	Oceania	New Zealand	V3-V4			Milica Ciric,et al.Arch Biol Sci. 2019	NZ King Salmon farm	-43.873	172.284	Temperate	11.6	2015
Characterization of mid-intestinal microbiota of farmed Chinook salmon using 16S rRNA gene metabarcoding	SRR6824838	Chinook salmon	Oncorhynchus tshawytscha	Carnivorous	Actinopterygii	Salmoniformes	Captive	Aquatic	LC	Oceania	New Zealand	V3-V4			Milica Ciric,et al.Arch Biol Sci. 2019	NZ King Salmon farm	-43.873	172.284	Temperate	11.6	2015
Characterization of mid-intestinal microbiota of farmed Chinook salmon using 16S rRNA gene metabarcoding	SRR6824839	Chinook salmon	Oncorhynchus tshawytscha	Carnivorous	Actinopterygii	Salmoniformes	Captive	Aquatic	LC	Oceania	New Zealand	V3-V4			Milica Ciric,et al.Arch Biol Sci. 2019	NZ King Salmon farm	-43.873	172.284	Temperate	11.6	2015
Characterization of mid-intestinal microbiota of farmed Chinook salmon using 16S rRNA gene metabarcoding	SRR6824840	Chinook salmon	Oncorhynchus tshawytscha	Carnivorous	Actinopterygii	Salmoniformes	Captive	Aquatic	LC	Oceania	New Zealand	V3-V4			Milica Ciric,et al.Arch Biol Sci. 2019	NZ King Salmon farm	-43.873	172.284	Temperate	11.6	2015
Characterization of mid-intestinal microbiota of farmed Chinook salmon using 16S rRNA gene metabarcoding	SRR6824841	Chinook salmon	Oncorhynchus tshawytscha	Carnivorous	Actinopterygii	Salmoniformes	Captive	Aquatic	LC	Oceania	New Zealand	V3-V4			Milica Ciric,et al.Arch Biol Sci. 2019	NZ King Salmon farm	-43.873	172.284	Temperate	11.6	2015
Characterization of mid-intestinal microbiota of farmed Chinook salmon using 16S rRNA gene metabarcoding	SRR6824842	Chinook salmon	Oncorhynchus tshawytscha	Carnivorous	Actinopterygii	Salmoniformes	Captive	Aquatic	LC	Oceania	New Zealand	V3-V4			Milica Ciric,et al.Arch Biol Sci. 2019	NZ King Salmon farm	-43.873	172.284	Temperate	11.6	2015
Characterization of mid-intestinal microbiota of farmed Chinook salmon using 16S rRNA gene metabarcoding	SRR6824845	Chinook salmon	Oncorhynchus tshawytscha	Carnivorous	Actinopterygii	Salmoniformes	Captive	Aquatic	LC	Oceania	New Zealand	V3-V4			Milica Ciric,et al.Arch Biol Sci. 2019	NZ King Salmon farm	-43.873	172.284	Temperate	11.6	2015
Characterization of mid-intestinal microbiota of farmed Chinook salmon using 16S rRNA gene metabarcoding	SRR6824846	Chinook salmon	Oncorhynchus tshawytscha	Carnivorous	Actinopterygii	Salmoniformes	Captive	Aquatic	LC	Oceania	New Zealand	V3-V4			Milica Ciric,et al.Arch Biol Sci. 2019	NZ King Salmon farm	-43.873	172.284	Temperate	11.6	2015
Characterization of mid-intestinal microbiota of farmed Chinook salmon using 16S rRNA gene metabarcoding	SRR6824847	Chinook salmon	Oncorhynchus tshawytscha	Carnivorous	Actinopterygii	Salmoniformes	Captive	Aquatic	LC	Oceania	New Zealand	V3-V4			Milica Ciric,et al.Arch Biol Sci. 2019	NZ King Salmon farm	-43.873	172.284	Temperate	11.6	2015
Characterization of mid-intestinal microbiota of farmed Chinook salmon using 16S rRNA gene metabarcoding	SRR6824848	Chinook salmon	Oncorhynchus tshawytscha	Carnivorous	Actinopterygii	Salmoniformes	Captive	Aquatic	LC	Oceania	New Zealand	V3-V4			Milica Ciric,et al.Arch Biol Sci. 2019	NZ King Salmon farm	-43.873	172.284	Temperate	11.6	2015
Characterization of mid-intestinal microbiota of farmed Chinook salmon using 16S rRNA gene metabarcoding	SRR6824852	Chinook salmon	Oncorhynchus tshawytscha	Carnivorous	Actinopterygii	Salmoniformes	Captive	Aquatic	LC	Oceania	New Zealand	V3-V4			Milica Ciric,et al.Arch Biol Sci. 2019	NZ King Salmon farm	-43.873	172.284	Temperate	11.6	2015
Characterization of oral and cloacal microbial communities of wild and rehabilitated loggerhead sea turtles (Caretta caretta)	ERR6363168	loggerhead turtle	Caretta caretta	Omnivorous	Reptilia	Testudines	Wild	Aquatic	VU	Europe	Italy	V3-V4	341F-805R	341F_ill (5′-CCTACGGGNGGCWGCAG-3′) and 805R_ill (5′-GACTACHVGGGTATCTAATCC-3′)	Filek, K,et al. anim microbiome 2021	Adriatic Sea	42.774	15.233	Temperate	8.23333	2019
Characterization of oral and cloacal microbial communities of wild and rehabilitated loggerhead sea turtles (Caretta caretta)	ERR6363169	loggerhead turtle	Caretta caretta	Omnivorous	Reptilia	Testudines	Wild	Aquatic	VU	Europe	Italy	V3-V4	341F-805R	341F_ill (5′-CCTACGGGNGGCWGCAG-3′) and 805R_ill (5′-GACTACHVGGGTATCTAATCC-3′)	Filek, K,et al. anim microbiome 2021	Adriatic Sea	42.774	15.233	Temperate	8.23333	2019
Characterization of oral and cloacal microbial communities of wild and rehabilitated loggerhead sea turtles (Caretta caretta)	ERR6363171	loggerhead turtle	Caretta caretta	Omnivorous	Reptilia	Testudines	Wild	Aquatic	VU	Europe	Italy	V3-V4	341F-805R	341F_ill (5′-CCTACGGGNGGCWGCAG-3′) and 805R_ill (5′-GACTACHVGGGTATCTAATCC-3′)	Filek, K,et al. anim microbiome 2021	Adriatic Sea	42.774	15.233	Temperate	8.23333	2019
Characterization of oral and cloacal microbial communities of wild and rehabilitated loggerhead sea turtles (Caretta caretta)	ERR6363173	loggerhead turtle	Caretta caretta	Omnivorous	Reptilia	Testudines	Wild	Aquatic	VU	Europe	Italy	V3-V4	341F-805R	341F_ill (5′-CCTACGGGNGGCWGCAG-3′) and 805R_ill (5′-GACTACHVGGGTATCTAATCC-3′)	Filek, K,et al. anim microbiome 2021	Adriatic Sea	42.774	15.233	Temperate	8.23333	2019
Characterization of oral and cloacal microbial communities of wild and rehabilitated loggerhead sea turtles (Caretta caretta)	ERR6363180	loggerhead turtle	Caretta caretta	Omnivorous	Reptilia	Testudines	Wild	Aquatic	VU	Europe	Italy	V3-V4	341F-805R	341F_ill (5′-CCTACGGGNGGCWGCAG-3′) and 805R_ill (5′-GACTACHVGGGTATCTAATCC-3′)	Filek, K,et al. anim microbiome 2021	Adriatic Sea	42.774	15.233	Temperate	8.23333	2019
Characterization of oral and cloacal microbial communities of wild and rehabilitated loggerhead sea turtles (Caretta caretta)	ERR6363182	loggerhead turtle	Caretta caretta	Omnivorous	Reptilia	Testudines	Wild	Aquatic	VU	Europe	Italy	V3-V4	341F-805R	341F_ill (5′-CCTACGGGNGGCWGCAG-3′) and 805R_ill (5′-GACTACHVGGGTATCTAATCC-3′)	Filek, K,et al. anim microbiome 2021	Adriatic Sea	42.774	15.233	Temperate	8.23333	2019
Characterization of oral and cloacal microbial communities of wild and rehabilitated loggerhead sea turtles (Caretta caretta)	ERR6363187	loggerhead turtle	Caretta caretta	Omnivorous	Reptilia	Testudines	Wild	Aquatic	VU	Europe	Italy	V3-V4	341F-805R	341F_ill (5′-CCTACGGGNGGCWGCAG-3′) and 805R_ill (5′-GACTACHVGGGTATCTAATCC-3′)	Filek, K,et al. anim microbiome 2021	Adriatic Sea	42.774	15.233	Temperate	8.23333	2019
Characterization of oral and cloacal microbial communities of wild and rehabilitated loggerhead sea turtles (Caretta caretta)	ERR6363191	loggerhead turtle	Caretta caretta	Omnivorous	Reptilia	Testudines	Wild	Aquatic	VU	Europe	Italy	V3-V4	341F-805R	341F_ill (5′-CCTACGGGNGGCWGCAG-3′) and 805R_ill (5′-GACTACHVGGGTATCTAATCC-3′)	Filek, K,et al. anim microbiome 2021	Adriatic Sea	42.774	15.233	Temperate	8.23333	2019
Characterization of oral and cloacal microbial communities of wild and rehabilitated loggerhead sea turtles (Caretta caretta)	ERR6363193	loggerhead turtle	Caretta caretta	Omnivorous	Reptilia	Testudines	Wild	Aquatic	VU	Europe	Italy	V3-V4	341F-805R	341F_ill (5′-CCTACGGGNGGCWGCAG-3′) and 805R_ill (5′-GACTACHVGGGTATCTAATCC-3′)	Filek, K,et al. anim microbiome 2021	Adriatic Sea	42.774	15.233	Temperate	8.23333	2019
Characterization of the gut microbiota in the golden takin (Budorcas taxicolor bedfordi)	SRR4346022	Takin	Budorcas taxicolor	Herbivorous	Mammalia	Artiodactyla	Wild	Terrestrial	VU	Asia	China	V3-V4	341F-806R	341F (CCTAYGGGRBGCASCAG) and 806R (GGACTACNNGGGTATCTAAT)	Chen J,et al. AMB Express. 2017	Jinan wild animal park,China	36.469	117.314	Subtropical	11.75	2016
Characterization of the gut microbiota in the golden takin (Budorcas taxicolor bedfordi)	SRR4346023	Takin	Budorcas taxicolor	Herbivorous	Mammalia	Artiodactyla	Wild	Terrestrial	VU	Asia	China	V3-V4	341F-806R	341F (CCTAYGGGRBGCASCAG) and 806R (GGACTACNNGGGTATCTAAT)	Chen J,et al. AMB Express. 2017	Jinan wild animal park,China	36.469	117.314	Subtropical	11.75	2016
Characterization of the gut microbiota in the golden takin (Budorcas taxicolor bedfordi)	SRR4346024	Takin	Budorcas taxicolor	Herbivorous	Mammalia	Artiodactyla	Wild	Terrestrial	VU	Asia	China	V3-V4	341F-806R	341F (CCTAYGGGRBGCASCAG) and 806R (GGACTACNNGGGTATCTAAT)	Chen J,et al. AMB Express. 2017	Jinan wild animal park,China	36.469	117.314	Subtropical	11.75	2016
Characterization of the gut microbiota in the golden takin (Budorcas taxicolor bedfordi)	SRR4346016	Takin	Budorcas taxicolor	Herbivorous	Mammalia	Artiodactyla	Wild	Terrestrial	VU	Asia	China	V3-V4	341F-806R	341F (CCTAYGGGRBGCASCAG) and 806R (GGACTACNNGGGTATCTAAT)	Chen J,et al. AMB Express. 2017	Jinan wild animal park,China	36.469	117.314	Subtropical	11.75	2015
Characterization of the gut microbiota in the golden takin (Budorcas taxicolor bedfordi)	SRR4346017	Takin	Budorcas taxicolor	Herbivorous	Mammalia	Artiodactyla	Wild	Terrestrial	VU	Asia	China	V3-V4	341F-806R	341F (CCTAYGGGRBGCASCAG) and 806R (GGACTACNNGGGTATCTAAT)	Chen J,et al. AMB Express. 2017	Jinan wild animal park,China	36.469	117.314	Subtropical	11.75	2015
Characterization of the gut microbiota in the golden takin (Budorcas taxicolor bedfordi)	SRR4346018	Takin	Budorcas taxicolor	Herbivorous	Mammalia	Artiodactyla	Wild	Terrestrial	VU	Asia	China	V3-V4	341F-806R	341F (CCTAYGGGRBGCASCAG) and 806R (GGACTACNNGGGTATCTAAT)	Chen J,et al. AMB Express. 2017	Jinan wild animal park,China	36.469	117.314	Subtropical	11.75	2015
Characterization of the gut microbiota in the golden takin (Budorcas taxicolor bedfordi)	SRR4346019	Takin	Budorcas taxicolor	Herbivorous	Mammalia	Artiodactyla	Wild	Terrestrial	VU	Asia	China	V3-V4	341F-806R	341F (CCTAYGGGRBGCASCAG) and 806R (GGACTACNNGGGTATCTAAT)	Chen J,et al. AMB Express. 2017	Jinan wild animal park,China	36.469	117.314	Subtropical	11.75	2015
City life alters the gut microbiome and stable isotope profiling of the eastern water dragon (Intellagama lesueurii)	SRR10044549	Australian water dragon	Intellagama lesueurii	Omnivorous	Reptilia	Squamata	Wild	Terrestrial	LC	Oceania	Australia	V3-V4	341F-806R	341F (5′- CCTAYGGGRBGCASCAG-3′) and 806R (5′- GGACTACNNGGGTATCTAAT-3′)	Littleford-Colquhoun BL, et al. Mol Ecol. 2019	Brisbane,Austrilia	-26.623	152.96	Subtropical	18.9833	2015
City life alters the gut microbiome and stable isotope profiling of the eastern water dragon (Intellagama lesueurii)	SRR10044550	Australian water dragon	Intellagama lesueurii	Omnivorous	Reptilia	Squamata	Wild	Terrestrial	LC	Oceania	Australia	V3-V4	341F-806R	341F (5′- CCTAYGGGRBGCASCAG-3′) and 806R (5′- GGACTACNNGGGTATCTAAT-3′)	Littleford-Colquhoun BL, et al. Mol Ecol. 2019	Brisbane,Austrilia	-26.623	152.96	Subtropical	18.9833	2015
City life alters the gut microbiome and stable isotope profiling of the eastern water dragon (Intellagama lesueurii)	SRR10044551	Australian water dragon	Intellagama lesueurii	Omnivorous	Reptilia	Squamata	Wild	Terrestrial	LC	Oceania	Australia	V3-V4	341F-806R	341F (5′- CCTAYGGGRBGCASCAG-3′) and 806R (5′- GGACTACNNGGGTATCTAAT-3′)	Littleford-Colquhoun BL, et al. Mol Ecol. 2019	Brisbane,Austrilia	-26.623	152.96	Subtropical	18.9833	2015
City life alters the gut microbiome and stable isotope profiling of the eastern water dragon (Intellagama lesueurii)	SRR10044552	Australian water dragon	Intellagama lesueurii	Omnivorous	Reptilia	Squamata	Wild	Terrestrial	LC	Oceania	Australia	V3-V4	341F-806R	341F (5′- CCTAYGGGRBGCASCAG-3′) and 806R (5′- GGACTACNNGGGTATCTAAT-3′)	Littleford-Colquhoun BL, et al. Mol Ecol. 2019	Brisbane,Austrilia	-26.623	152.96	Subtropical	18.9833	2015
City life alters the gut microbiome and stable isotope profiling of the eastern water dragon (Intellagama lesueurii)	SRR10044553	Australian water dragon	Intellagama lesueurii	Omnivorous	Reptilia	Squamata	Wild	Terrestrial	LC	Oceania	Australia	V3-V4	341F-806R	341F (5′- CCTAYGGGRBGCASCAG-3′) and 806R (5′- GGACTACNNGGGTATCTAAT-3′)	Littleford-Colquhoun BL, et al. Mol Ecol. 2019	Brisbane,Austrilia	-26.623	152.96	Subtropical	18.9833	2015
City life alters the gut microbiome and stable isotope profiling of the eastern water dragon (Intellagama lesueurii)	SRR10044554	Australian water dragon	Intellagama lesueurii	Omnivorous	Reptilia	Squamata	Wild	Terrestrial	LC	Oceania	Australia	V3-V4	341F-806R	341F (5′- CCTAYGGGRBGCASCAG-3′) and 806R (5′- GGACTACNNGGGTATCTAAT-3′)	Littleford-Colquhoun BL, et al. Mol Ecol. 2019	Brisbane,Austrilia	-26.623	152.96	Subtropical	18.9833	2015
City life alters the gut microbiome and stable isotope profiling of the eastern water dragon (Intellagama lesueurii)	SRR10044555	Australian water dragon	Intellagama lesueurii	Omnivorous	Reptilia	Squamata	Wild	Terrestrial	LC	Oceania	Australia	V3-V4	341F-806R	341F (5′- CCTAYGGGRBGCASCAG-3′) and 806R (5′- GGACTACNNGGGTATCTAAT-3′)	Littleford-Colquhoun BL, et al. Mol Ecol. 2019	Brisbane,Austrilia	-26.623	152.96	Subtropical	18.9833	2015
City life alters the gut microbiome and stable isotope profiling of the eastern water dragon (Intellagama lesueurii)	SRR10044556	Australian water dragon	Intellagama lesueurii	Omnivorous	Reptilia	Squamata	Wild	Terrestrial	LC	Oceania	Australia	V3-V4	341F-806R	341F (5′- CCTAYGGGRBGCASCAG-3′) and 806R (5′- GGACTACNNGGGTATCTAAT-3′)	Littleford-Colquhoun BL, et al. Mol Ecol. 2019	Brisbane,Austrilia	-26.623	152.96	Subtropical	18.9833	2015
City life alters the gut microbiome and stable isotope profiling of the eastern water dragon (Intellagama lesueurii)	SRR10044557	Australian water dragon	Intellagama lesueurii	Omnivorous	Reptilia	Squamata	Wild	Terrestrial	LC	Oceania	Australia	V3-V4	341F-806R	341F (5′- CCTAYGGGRBGCASCAG-3′) and 806R (5′- GGACTACNNGGGTATCTAAT-3′)	Littleford-Colquhoun BL, et al. Mol Ecol. 2019	Brisbane,Austrilia	-26.623	152.96	Subtropical	18.9833	2015
City life alters the gut microbiome and stable isotope profiling of the eastern water dragon (Intellagama lesueurii)	SRR10044558	Australian water dragon	Intellagama lesueurii	Omnivorous	Reptilia	Squamata	Wild	Terrestrial	LC	Oceania	Australia	V3-V4	341F-806R	341F (5′- CCTAYGGGRBGCASCAG-3′) and 806R (5′- GGACTACNNGGGTATCTAAT-3′)	Littleford-Colquhoun BL, et al. Mol Ecol. 2019	Brisbane,Austrilia	-26.623	152.96	Subtropical	18.9833	2015
City life alters the gut microbiome and stable isotope profiling of the eastern water dragon (Intellagama lesueurii)	SRR10044559	Australian water dragon	Intellagama lesueurii	Omnivorous	Reptilia	Squamata	Wild	Terrestrial	LC	Oceania	Australia	V3-V4	341F-806R	341F (5′- CCTAYGGGRBGCASCAG-3′) and 806R (5′- GGACTACNNGGGTATCTAAT-3′)	Littleford-Colquhoun BL, et al. Mol Ecol. 2019	Brisbane,Austrilia	-26.623	152.96	Subtropical	18.9833	2015
City life alters the gut microbiome and stable isotope profiling of the eastern water dragon (Intellagama lesueurii)	SRR10044560	Australian water dragon	Intellagama lesueurii	Omnivorous	Reptilia	Squamata	Wild	Terrestrial	LC	Oceania	Australia	V3-V4	341F-806R	341F (5′- CCTAYGGGRBGCASCAG-3′) and 806R (5′- GGACTACNNGGGTATCTAAT-3′)	Littleford-Colquhoun BL, et al. Mol Ecol. 2019	Brisbane,Austrilia	-26.623	152.96	Subtropical	18.9833	2015
City life alters the gut microbiome and stable isotope profiling of the eastern water dragon (Intellagama lesueurii)	SRR10044561	Australian water dragon	Intellagama lesueurii	Omnivorous	Reptilia	Squamata	Wild	Terrestrial	LC	Oceania	Australia	V3-V4	341F-806R	341F (5′- CCTAYGGGRBGCASCAG-3′) and 806R (5′- GGACTACNNGGGTATCTAAT-3′)	Littleford-Colquhoun BL, et al. Mol Ecol. 2019	Brisbane,Austrilia	-26.623	152.96	Subtropical	18.9833	2015
City life alters the gut microbiome and stable isotope profiling of the eastern water dragon (Intellagama lesueurii)	SRR10044562	Australian water dragon	Intellagama lesueurii	Omnivorous	Reptilia	Squamata	Wild	Terrestrial	LC	Oceania	Australia	V3-V4	341F-806R	341F (5′- CCTAYGGGRBGCASCAG-3′) and 806R (5′- GGACTACNNGGGTATCTAAT-3′)	Littleford-Colquhoun BL, et al. Mol Ecol. 2019	Brisbane,Austrilia	-26.623	152.96	Subtropical	18.9833	2015
City life alters the gut microbiome and stable isotope profiling of the eastern water dragon (Intellagama lesueurii)	SRR10044563	Australian water dragon	Intellagama lesueurii	Omnivorous	Reptilia	Squamata	Wild	Terrestrial	LC	Oceania	Australia	V3-V4	341F-806R	341F (5′- CCTAYGGGRBGCASCAG-3′) and 806R (5′- GGACTACNNGGGTATCTAAT-3′)	Littleford-Colquhoun BL, et al. Mol Ecol. 2019	Brisbane,Austrilia	-26.623	152.96	Subtropical	18.9833	2015
City life alters the gut microbiome and stable isotope profiling of the eastern water dragon (Intellagama lesueurii)	SRR10044582	Australian water dragon	Intellagama lesueurii	Omnivorous	Reptilia	Squamata	Wild	Terrestrial	LC	Oceania	Australia	V3-V4	341F-806R	341F (5′- CCTAYGGGRBGCASCAG-3′) and 806R (5′- GGACTACNNGGGTATCTAAT-3′)	Littleford-Colquhoun BL, et al. Mol Ecol. 2019	Brisbane,Austrilia	-26.623	152.96	Subtropical	18.9833	2015
City life alters the gut microbiome and stable isotope profiling of the eastern water dragon (Intellagama lesueurii)	SRR10044599	Australian water dragon	Intellagama lesueurii	Omnivorous	Reptilia	Squamata	Wild	Terrestrial	LC	Oceania	Australia	V3-V4	341F-806R	341F (5′- CCTAYGGGRBGCASCAG-3′) and 806R (5′- GGACTACNNGGGTATCTAAT-3′)	Littleford-Colquhoun BL, et al. Mol Ecol. 2019	Brisbane,Austrilia	-26.623	152.96	Subtropical	18.9833	2015
City life alters the gut microbiome and stable isotope profiling of the eastern water dragon (Intellagama lesueurii)	SRR10044600	Australian water dragon	Intellagama lesueurii	Omnivorous	Reptilia	Squamata	Wild	Terrestrial	LC	Oceania	Australia	V3-V4	341F-806R	341F (5′- CCTAYGGGRBGCASCAG-3′) and 806R (5′- GGACTACNNGGGTATCTAAT-3′)	Littleford-Colquhoun BL, et al. Mol Ecol. 2019	Brisbane,Austrilia	-26.623	152.96	Subtropical	18.9833	2015
City life alters the gut microbiome and stable isotope profiling of the eastern water dragon (Intellagama lesueurii)	SRR10044604	Australian water dragon	Intellagama lesueurii	Omnivorous	Reptilia	Squamata	Wild	Terrestrial	LC	Oceania	Australia	V3-V4	341F-806R	341F (5′- CCTAYGGGRBGCASCAG-3′) and 806R (5′- GGACTACNNGGGTATCTAAT-3′)	Littleford-Colquhoun BL, et al. Mol Ecol. 2019	Brisbane,Austrilia	-26.623	152.96	Subtropical	18.9833	2015
City life alters the gut microbiome and stable isotope profiling of the eastern water dragon (Intellagama lesueurii)	SRR10044605	Australian water dragon	Intellagama lesueurii	Omnivorous	Reptilia	Squamata	Wild	Terrestrial	LC	Oceania	Australia	V3-V4	341F-806R	341F (5′- CCTAYGGGRBGCASCAG-3′) and 806R (5′- GGACTACNNGGGTATCTAAT-3′)	Littleford-Colquhoun BL, et al. Mol Ecol. 2019	Brisbane,Austrilia	-26.623	152.96	Subtropical	18.9833	2015
City life alters the gut microbiome and stable isotope profiling of the eastern water dragon (Intellagama lesueurii)	SRR10044606	Australian water dragon	Intellagama lesueurii	Omnivorous	Reptilia	Squamata	Wild	Terrestrial	LC	Oceania	Australia	V3-V4	341F-806R	341F (5′- CCTAYGGGRBGCASCAG-3′) and 806R (5′- GGACTACNNGGGTATCTAAT-3′)	Littleford-Colquhoun BL, et al. Mol Ecol. 2019	Brisbane,Austrilia	-26.623	152.96	Subtropical	18.9833	2015
City life alters the gut microbiome and stable isotope profiling of the eastern water dragon (Intellagama lesueurii)	SRR10044607	Australian water dragon	Intellagama lesueurii	Omnivorous	Reptilia	Squamata	Wild	Terrestrial	LC	Oceania	Australia	V3-V4	341F-806R	341F (5′- CCTAYGGGRBGCASCAG-3′) and 806R (5′- GGACTACNNGGGTATCTAAT-3′)	Littleford-Colquhoun BL, et al. Mol Ecol. 2019	Brisbane,Austrilia	-26.623	152.96	Subtropical	18.9833	2015
City life alters the gut microbiome and stable isotope profiling of the eastern water dragon (Intellagama lesueurii)	SRR10044608	Australian water dragon	Intellagama lesueurii	Omnivorous	Reptilia	Squamata	Wild	Terrestrial	LC	Oceania	Australia	V3-V4	341F-806R	341F (5′- CCTAYGGGRBGCASCAG-3′) and 806R (5′- GGACTACNNGGGTATCTAAT-3′)	Littleford-Colquhoun BL, et al. Mol Ecol. 2019	Brisbane,Austrilia	-26.623	152.96	Subtropical	18.9833	2015
City life alters the gut microbiome and stable isotope profiling of the eastern water dragon (Intellagama lesueurii)	SRR10044609	Australian water dragon	Intellagama lesueurii	Omnivorous	Reptilia	Squamata	Wild	Terrestrial	LC	Oceania	Australia	V3-V4	341F-806R	341F (5′- CCTAYGGGRBGCASCAG-3′) and 806R (5′- GGACTACNNGGGTATCTAAT-3′)	Littleford-Colquhoun BL, et al. Mol Ecol. 2019	Brisbane,Austrilia	-26.623	152.96	Subtropical	18.9833	2015
City life alters the gut microbiome and stable isotope profiling of the eastern water dragon (Intellagama lesueurii)	SRR10044610	Australian water dragon	Intellagama lesueurii	Omnivorous	Reptilia	Squamata	Wild	Terrestrial	LC	Oceania	Australia	V3-V4	341F-806R	341F (5′- CCTAYGGGRBGCASCAG-3′) and 806R (5′- GGACTACNNGGGTATCTAAT-3′)	Littleford-Colquhoun BL, et al. Mol Ecol. 2019	Brisbane,Austrilia	-26.623	152.96	Subtropical	18.9833	2015
City life alters the gut microbiome and stable isotope profiling of the eastern water dragon (Intellagama lesueurii)	SRR10044564	Australian water dragon	Intellagama lesueurii	Omnivorous	Reptilia	Squamata	Wild	Terrestrial	LC	Oceania	Australia	V3-V4	341F-806R	341F (5′- CCTAYGGGRBGCASCAG-3′) and 806R (5′- GGACTACNNGGGTATCTAAT-3′)	Littleford-Colquhoun BL, et al. Mol Ecol. 2019	Brisbane,Austrilia	-27.469	153.024	Subtropical	20.5667	2015
City life alters the gut microbiome and stable isotope profiling of the eastern water dragon (Intellagama lesueurii)	SRR10044565	Australian water dragon	Intellagama lesueurii	Omnivorous	Reptilia	Squamata	Wild	Terrestrial	LC	Oceania	Australia	V3-V4	341F-806R	341F (5′- CCTAYGGGRBGCASCAG-3′) and 806R (5′- GGACTACNNGGGTATCTAAT-3′)	Littleford-Colquhoun BL, et al. Mol Ecol. 2019	Brisbane,Austrilia	-27.469	153.024	Subtropical	20.5667	2015
City life alters the gut microbiome and stable isotope profiling of the eastern water dragon (Intellagama lesueurii)	SRR10044567	Australian water dragon	Intellagama lesueurii	Omnivorous	Reptilia	Squamata	Wild	Terrestrial	LC	Oceania	Australia	V3-V4	341F-806R	341F (5′- CCTAYGGGRBGCASCAG-3′) and 806R (5′- GGACTACNNGGGTATCTAAT-3′)	Littleford-Colquhoun BL, et al. Mol Ecol. 2019	Brisbane,Austrilia	-27.469	153.024	Subtropical	20.5667	2015
City life alters the gut microbiome and stable isotope profiling of the eastern water dragon (Intellagama lesueurii)	SRR10044568	Australian water dragon	Intellagama lesueurii	Omnivorous	Reptilia	Squamata	Wild	Terrestrial	LC	Oceania	Australia	V3-V4	341F-806R	341F (5′- CCTAYGGGRBGCASCAG-3′) and 806R (5′- GGACTACNNGGGTATCTAAT-3′)	Littleford-Colquhoun BL, et al. Mol Ecol. 2019	Brisbane,Austrilia	-27.469	153.024	Subtropical	20.5667	2015
City life alters the gut microbiome and stable isotope profiling of the eastern water dragon (Intellagama lesueurii)	SRR10044569	Australian water dragon	Intellagama lesueurii	Omnivorous	Reptilia	Squamata	Wild	Terrestrial	LC	Oceania	Australia	V3-V4	341F-806R	341F (5′- CCTAYGGGRBGCASCAG-3′) and 806R (5′- GGACTACNNGGGTATCTAAT-3′)	Littleford-Colquhoun BL, et al. Mol Ecol. 2019	Brisbane,Austrilia	-27.469	153.024	Subtropical	20.5667	2015
City life alters the gut microbiome and stable isotope profiling of the eastern water dragon (Intellagama lesueurii)	SRR10044570	Australian water dragon	Intellagama lesueurii	Omnivorous	Reptilia	Squamata	Wild	Terrestrial	LC	Oceania	Australia	V3-V4	341F-806R	341F (5′- CCTAYGGGRBGCASCAG-3′) and 806R (5′- GGACTACNNGGGTATCTAAT-3′)	Littleford-Colquhoun BL, et al. Mol Ecol. 2019	Brisbane,Austrilia	-27.469	153.024	Subtropical	20.5667	2015
City life alters the gut microbiome and stable isotope profiling of the eastern water dragon (Intellagama lesueurii)	SRR10044571	Australian water dragon	Intellagama lesueurii	Omnivorous	Reptilia	Squamata	Wild	Terrestrial	LC	Oceania	Australia	V3-V4	341F-806R	341F (5′- CCTAYGGGRBGCASCAG-3′) and 806R (5′- GGACTACNNGGGTATCTAAT-3′)	Littleford-Colquhoun BL, et al. Mol Ecol. 2019	Brisbane,Austrilia	-27.469	153.024	Subtropical	20.5667	2015
City life alters the gut microbiome and stable isotope profiling of the eastern water dragon (Intellagama lesueurii)	SRR10044572	Australian water dragon	Intellagama lesueurii	Omnivorous	Reptilia	Squamata	Wild	Terrestrial	LC	Oceania	Australia	V3-V4	341F-806R	341F (5′- CCTAYGGGRBGCASCAG-3′) and 806R (5′- GGACTACNNGGGTATCTAAT-3′)	Littleford-Colquhoun BL, et al. Mol Ecol. 2019	Brisbane,Austrilia	-27.469	153.024	Subtropical	20.5667	2015
City life alters the gut microbiome and stable isotope profiling of the eastern water dragon (Intellagama lesueurii)	SRR10044573	Australian water dragon	Intellagama lesueurii	Omnivorous	Reptilia	Squamata	Wild	Terrestrial	LC	Oceania	Australia	V3-V4	341F-806R	341F (5′- CCTAYGGGRBGCASCAG-3′) and 806R (5′- GGACTACNNGGGTATCTAAT-3′)	Littleford-Colquhoun BL, et al. Mol Ecol. 2019	Brisbane,Austrilia	-27.469	153.024	Subtropical	20.5667	2015
City life alters the gut microbiome and stable isotope profiling of the eastern water dragon (Intellagama lesueurii)	SRR10044574	Australian water dragon	Intellagama lesueurii	Omnivorous	Reptilia	Squamata	Wild	Terrestrial	LC	Oceania	Australia	V3-V4	341F-806R	341F (5′- CCTAYGGGRBGCASCAG-3′) and 806R (5′- GGACTACNNGGGTATCTAAT-3′)	Littleford-Colquhoun BL, et al. Mol Ecol. 2019	Brisbane,Austrilia	-27.469	153.024	Subtropical	20.5667	2015
City life alters the gut microbiome and stable isotope profiling of the eastern water dragon (Intellagama lesueurii)	SRR10044575	Australian water dragon	Intellagama lesueurii	Omnivorous	Reptilia	Squamata	Wild	Terrestrial	LC	Oceania	Australia	V3-V4	341F-806R	341F (5′- CCTAYGGGRBGCASCAG-3′) and 806R (5′- GGACTACNNGGGTATCTAAT-3′)	Littleford-Colquhoun BL, et al. Mol Ecol. 2019	Brisbane,Austrilia	-27.469	153.024	Subtropical	20.5667	2015
City life alters the gut microbiome and stable isotope profiling of the eastern water dragon (Intellagama lesueurii)	SRR10044576	Australian water dragon	Intellagama lesueurii	Omnivorous	Reptilia	Squamata	Wild	Terrestrial	LC	Oceania	Australia	V3-V4	341F-806R	341F (5′- CCTAYGGGRBGCASCAG-3′) and 806R (5′- GGACTACNNGGGTATCTAAT-3′)	Littleford-Colquhoun BL, et al. Mol Ecol. 2019	Brisbane,Austrilia	-27.469	153.024	Subtropical	20.5667	2015
City life alters the gut microbiome and stable isotope profiling of the eastern water dragon (Intellagama lesueurii)	SRR10044577	Australian water dragon	Intellagama lesueurii	Omnivorous	Reptilia	Squamata	Wild	Terrestrial	LC	Oceania	Australia	V3-V4	341F-806R	341F (5′- CCTAYGGGRBGCASCAG-3′) and 806R (5′- GGACTACNNGGGTATCTAAT-3′)	Littleford-Colquhoun BL, et al. Mol Ecol. 2019	Brisbane,Austrilia	-27.469	153.024	Subtropical	20.5667	2015
City life alters the gut microbiome and stable isotope profiling of the eastern water dragon (Intellagama lesueurii)	SRR10044578	Australian water dragon	Intellagama lesueurii	Omnivorous	Reptilia	Squamata	Wild	Terrestrial	LC	Oceania	Australia	V3-V4	341F-806R	341F (5′- CCTAYGGGRBGCASCAG-3′) and 806R (5′- GGACTACNNGGGTATCTAAT-3′)	Littleford-Colquhoun BL, et al. Mol Ecol. 2019	Brisbane,Austrilia	-27.469	153.024	Subtropical	20.5667	2015
City life alters the gut microbiome and stable isotope profiling of the eastern water dragon (Intellagama lesueurii)	SRR10044579	Australian water dragon	Intellagama lesueurii	Omnivorous	Reptilia	Squamata	Wild	Terrestrial	LC	Oceania	Australia	V3-V4	341F-806R	341F (5′- CCTAYGGGRBGCASCAG-3′) and 806R (5′- GGACTACNNGGGTATCTAAT-3′)	Littleford-Colquhoun BL, et al. Mol Ecol. 2019	Brisbane,Austrilia	-27.469	153.024	Subtropical	20.5667	2015
City life alters the gut microbiome and stable isotope profiling of the eastern water dragon (Intellagama lesueurii)	SRR10044580	Australian water dragon	Intellagama lesueurii	Omnivorous	Reptilia	Squamata	Wild	Terrestrial	LC	Oceania	Australia	V3-V4	341F-806R	341F (5′- CCTAYGGGRBGCASCAG-3′) and 806R (5′- GGACTACNNGGGTATCTAAT-3′)	Littleford-Colquhoun BL, et al. Mol Ecol. 2019	Brisbane,Austrilia	-27.469	153.024	Subtropical	20.5667	2015
City life alters the gut microbiome and stable isotope profiling of the eastern water dragon (Intellagama lesueurii)	SRR10044591	Australian water dragon	Intellagama lesueurii	Omnivorous	Reptilia	Squamata	Wild	Terrestrial	LC	Oceania	Australia	V3-V4	341F-806R	341F (5′- CCTAYGGGRBGCASCAG-3′) and 806R (5′- GGACTACNNGGGTATCTAAT-3′)	Littleford-Colquhoun BL, et al. Mol Ecol. 2019	Brisbane,Austrilia	-27.469	153.024	Subtropical	20.5667	2015
City life alters the gut microbiome and stable isotope profiling of the eastern water dragon (Intellagama lesueurii)	SRR10044592	Australian water dragon	Intellagama lesueurii	Omnivorous	Reptilia	Squamata	Wild	Terrestrial	LC	Oceania	Australia	V3-V4	341F-806R	341F (5′- CCTAYGGGRBGCASCAG-3′) and 806R (5′- GGACTACNNGGGTATCTAAT-3′)	Littleford-Colquhoun BL, et al. Mol Ecol. 2019	Brisbane,Austrilia	-27.469	153.024	Subtropical	20.5667	2015
City life alters the gut microbiome and stable isotope profiling of the eastern water dragon (Intellagama lesueurii)	SRR10044593	Australian water dragon	Intellagama lesueurii	Omnivorous	Reptilia	Squamata	Wild	Terrestrial	LC	Oceania	Australia	V3-V4	341F-806R	341F (5′- CCTAYGGGRBGCASCAG-3′) and 806R (5′- GGACTACNNGGGTATCTAAT-3′)	Littleford-Colquhoun BL, et al. Mol Ecol. 2019	Brisbane,Austrilia	-27.469	153.024	Subtropical	20.5667	2015
City life alters the gut microbiome and stable isotope profiling of the eastern water dragon (Intellagama lesueurii)	SRR10044594	Australian water dragon	Intellagama lesueurii	Omnivorous	Reptilia	Squamata	Wild	Terrestrial	LC	Oceania	Australia	V3-V4	341F-806R	341F (5′- CCTAYGGGRBGCASCAG-3′) and 806R (5′- GGACTACNNGGGTATCTAAT-3′)	Littleford-Colquhoun BL, et al. Mol Ecol. 2019	Brisbane,Austrilia	-27.469	153.024	Subtropical	20.5667	2015
City life alters the gut microbiome and stable isotope profiling of the eastern water dragon (Intellagama lesueurii)	SRR10044595	Australian water dragon	Intellagama lesueurii	Omnivorous	Reptilia	Squamata	Wild	Terrestrial	LC	Oceania	Australia	V3-V4	341F-806R	341F (5′- CCTAYGGGRBGCASCAG-3′) and 806R (5′- GGACTACNNGGGTATCTAAT-3′)	Littleford-Colquhoun BL, et al. Mol Ecol. 2019	Brisbane,Austrilia	-27.469	153.024	Subtropical	20.5667	2015
City life alters the gut microbiome and stable isotope profiling of the eastern water dragon (Intellagama lesueurii)	SRR10044596	Australian water dragon	Intellagama lesueurii	Omnivorous	Reptilia	Squamata	Wild	Terrestrial	LC	Oceania	Australia	V3-V4	341F-806R	341F (5′- CCTAYGGGRBGCASCAG-3′) and 806R (5′- GGACTACNNGGGTATCTAAT-3′)	Littleford-Colquhoun BL, et al. Mol Ecol. 2019	Brisbane,Austrilia	-27.469	153.024	Subtropical	20.5667	2015
City life alters the gut microbiome and stable isotope profiling of the eastern water dragon (Intellagama lesueurii)	SRR10044597	Australian water dragon	Intellagama lesueurii	Omnivorous	Reptilia	Squamata	Wild	Terrestrial	LC	Oceania	Australia	V3-V4	341F-806R	341F (5′- CCTAYGGGRBGCASCAG-3′) and 806R (5′- GGACTACNNGGGTATCTAAT-3′)	Littleford-Colquhoun BL, et al. Mol Ecol. 2019	Brisbane,Austrilia	-27.469	153.024	Subtropical	20.5667	2015
City life alters the gut microbiome and stable isotope profiling of the eastern water dragon (Intellagama lesueurii)	SRR10044598	Australian water dragon	Intellagama lesueurii	Omnivorous	Reptilia	Squamata	Wild	Terrestrial	LC	Oceania	Australia	V3-V4	341F-806R	341F (5′- CCTAYGGGRBGCASCAG-3′) and 806R (5′- GGACTACNNGGGTATCTAAT-3′)	Littleford-Colquhoun BL, et al. Mol Ecol. 2019	Brisbane,Austrilia	-27.469	153.024	Subtropical	20.5667	2015
City life alters the gut microbiome and stable isotope profiling of the eastern water dragon (Intellagama lesueurii)	SRR10044601	Australian water dragon	Intellagama lesueurii	Omnivorous	Reptilia	Squamata	Wild	Terrestrial	LC	Oceania	Australia	V3-V4	341F-806R	341F (5′- CCTAYGGGRBGCASCAG-3′) and 806R (5′- GGACTACNNGGGTATCTAAT-3′)	Littleford-Colquhoun BL, et al. Mol Ecol. 2019	Brisbane,Austrilia	-27.469	153.024	Subtropical	20.5667	2015
City life alters the gut microbiome and stable isotope profiling of the eastern water dragon (Intellagama lesueurii)	SRR10044602	Australian water dragon	Intellagama lesueurii	Omnivorous	Reptilia	Squamata	Wild	Terrestrial	LC	Oceania	Australia	V3-V4	341F-806R	341F (5′- CCTAYGGGRBGCASCAG-3′) and 806R (5′- GGACTACNNGGGTATCTAAT-3′)	Littleford-Colquhoun BL, et al. Mol Ecol. 2019	Brisbane,Austrilia	-27.469	153.024	Subtropical	20.5667	2015
City life alters the gut microbiome and stable isotope profiling of the eastern water dragon (Intellagama lesueurii)	SRR10044603	Australian water dragon	Intellagama lesueurii	Omnivorous	Reptilia	Squamata	Wild	Terrestrial	LC	Oceania	Australia	V3-V4	341F-806R	341F (5′- CCTAYGGGRBGCASCAG-3′) and 806R (5′- GGACTACNNGGGTATCTAAT-3′)	Littleford-Colquhoun BL, et al. Mol Ecol. 2019	Brisbane,Austrilia	-27.469	153.024	Subtropical	20.5667	2015
City life alters the gut microbiome and stable isotope profiling of the eastern water dragon (Intellagama lesueurii)	SRR10044611	Australian water dragon	Intellagama lesueurii	Omnivorous	Reptilia	Squamata	Wild	Terrestrial	LC	Oceania	Australia	V3-V4	341F-806R	341F (5′- CCTAYGGGRBGCASCAG-3′) and 806R (5′- GGACTACNNGGGTATCTAAT-3′)	Littleford-Colquhoun BL, et al. Mol Ecol. 2019	Brisbane,Austrilia	-27.469	153.024	Subtropical	20.5667	2015
City life alters the gut microbiome and stable isotope profiling of the eastern water dragon (Intellagama lesueurii)	SRR10044612	Australian water dragon	Intellagama lesueurii	Omnivorous	Reptilia	Squamata	Wild	Terrestrial	LC	Oceania	Australia	V3-V4	341F-806R	341F (5′- CCTAYGGGRBGCASCAG-3′) and 806R (5′- GGACTACNNGGGTATCTAAT-3′)	Littleford-Colquhoun BL, et al. Mol Ecol. 2019	Brisbane,Austrilia	-27.469	153.024	Subtropical	20.5667	2015
City life alters the gut microbiome and stable isotope profiling of the eastern water dragon (Intellagama lesueurii)	SRR10044613	Australian water dragon	Intellagama lesueurii	Omnivorous	Reptilia	Squamata	Wild	Terrestrial	LC	Oceania	Australia	V3-V4	341F-806R	341F (5′- CCTAYGGGRBGCASCAG-3′) and 806R (5′- GGACTACNNGGGTATCTAAT-3′)	Littleford-Colquhoun BL, et al. Mol Ecol. 2019	Brisbane,Austrilia	-27.469	153.024	Subtropical	20.5667	2015
City life alters the gut microbiome and stable isotope profiling of the eastern water dragon (Intellagama lesueurii)	SRR10044614	Australian water dragon	Intellagama lesueurii	Omnivorous	Reptilia	Squamata	Wild	Terrestrial	LC	Oceania	Australia	V3-V4	341F-806R	341F (5′- CCTAYGGGRBGCASCAG-3′) and 806R (5′- GGACTACNNGGGTATCTAAT-3′)	Littleford-Colquhoun BL, et al. Mol Ecol. 2019	Brisbane,Austrilia	-27.469	153.024	Subtropical	20.5667	2015
City life alters the gut microbiome and stable isotope profiling of the eastern water dragon (Intellagama lesueurii)	SRR10044566	Australian water dragon	Intellagama lesueurii	Omnivorous	Reptilia	Squamata	Wild	Terrestrial	LC	Oceania	Australia	V3-V4	341F-806R	341F (5′- CCTAYGGGRBGCASCAG-3′) and 806R (5′- GGACTACNNGGGTATCTAAT-3′)	Littleford-Colquhoun BL, et al. Mol Ecol. 2019	Brisbane,Austrilia	-27.469	153.024	Subtropical	20.5667	2014
City life alters the gut microbiome and stable isotope profiling of the eastern water dragon (Intellagama lesueurii)	SRR10044581	Australian water dragon	Intellagama lesueurii	Omnivorous	Reptilia	Squamata	Wild	Terrestrial	LC	Oceania	Australia	V3-V4	341F-806R	341F (5′- CCTAYGGGRBGCASCAG-3′) and 806R (5′- GGACTACNNGGGTATCTAAT-3′)	Littleford-Colquhoun BL, et al. Mol Ecol. 2019	Brisbane,Austrilia	-27.469	153.024	Subtropical	20.5667	2014
City life alters the gut microbiome and stable isotope profiling of the eastern water dragon (Intellagama lesueurii)	SRR10044583	Australian water dragon	Intellagama lesueurii	Omnivorous	Reptilia	Squamata	Wild	Terrestrial	LC	Oceania	Australia	V3-V4	341F-806R	341F (5′- CCTAYGGGRBGCASCAG-3′) and 806R (5′- GGACTACNNGGGTATCTAAT-3′)	Littleford-Colquhoun BL, et al. Mol Ecol. 2019	Brisbane,Austrilia	-27.469	153.024	Subtropical	20.5667	2014
City life alters the gut microbiome and stable isotope profiling of the eastern water dragon (Intellagama lesueurii)	SRR10044584	Australian water dragon	Intellagama lesueurii	Omnivorous	Reptilia	Squamata	Wild	Terrestrial	LC	Oceania	Australia	V3-V4	341F-806R	341F (5′- CCTAYGGGRBGCASCAG-3′) and 806R (5′- GGACTACNNGGGTATCTAAT-3′)	Littleford-Colquhoun BL, et al. Mol Ecol. 2019	Brisbane,Austrilia	-27.469	153.024	Subtropical	20.5667	2014
City life alters the gut microbiome and stable isotope profiling of the eastern water dragon (Intellagama lesueurii)	SRR10044585	Australian water dragon	Intellagama lesueurii	Omnivorous	Reptilia	Squamata	Wild	Terrestrial	LC	Oceania	Australia	V3-V4	341F-806R	341F (5′- CCTAYGGGRBGCASCAG-3′) and 806R (5′- GGACTACNNGGGTATCTAAT-3′)	Littleford-Colquhoun BL, et al. Mol Ecol. 2019	Brisbane,Austrilia	-27.469	153.024	Subtropical	20.5667	2014
City life alters the gut microbiome and stable isotope profiling of the eastern water dragon (Intellagama lesueurii)	SRR10044586	Australian water dragon	Intellagama lesueurii	Omnivorous	Reptilia	Squamata	Wild	Terrestrial	LC	Oceania	Australia	V3-V4	341F-806R	341F (5′- CCTAYGGGRBGCASCAG-3′) and 806R (5′- GGACTACNNGGGTATCTAAT-3′)	Littleford-Colquhoun BL, et al. Mol Ecol. 2019	Brisbane,Austrilia	-27.469	153.024	Subtropical	20.5667	2014
City life alters the gut microbiome and stable isotope profiling of the eastern water dragon (Intellagama lesueurii)	SRR10044587	Australian water dragon	Intellagama lesueurii	Omnivorous	Reptilia	Squamata	Wild	Terrestrial	LC	Oceania	Australia	V3-V4	341F-806R	341F (5′- CCTAYGGGRBGCASCAG-3′) and 806R (5′- GGACTACNNGGGTATCTAAT-3′)	Littleford-Colquhoun BL, et al. Mol Ecol. 2019	Brisbane,Austrilia	-27.469	153.024	Subtropical	20.5667	2014
City life alters the gut microbiome and stable isotope profiling of the eastern water dragon (Intellagama lesueurii)	SRR10044588	Australian water dragon	Intellagama lesueurii	Omnivorous	Reptilia	Squamata	Wild	Terrestrial	LC	Oceania	Australia	V3-V4	341F-806R	341F (5′- CCTAYGGGRBGCASCAG-3′) and 806R (5′- GGACTACNNGGGTATCTAAT-3′)	Littleford-Colquhoun BL, et al. Mol Ecol. 2019	Brisbane,Austrilia	-27.469	153.024	Subtropical	20.5667	2014
City life alters the gut microbiome and stable isotope profiling of the eastern water dragon (Intellagama lesueurii)	SRR10044589	Australian water dragon	Intellagama lesueurii	Omnivorous	Reptilia	Squamata	Wild	Terrestrial	LC	Oceania	Australia	V3-V4	341F-806R	341F (5′- CCTAYGGGRBGCASCAG-3′) and 806R (5′- GGACTACNNGGGTATCTAAT-3′)	Littleford-Colquhoun BL, et al. Mol Ecol. 2019	Brisbane,Austrilia	-27.469	153.024	Subtropical	20.5667	2014
City life alters the gut microbiome and stable isotope profiling of the eastern water dragon (Intellagama lesueurii)	SRR10044590	Australian water dragon	Intellagama lesueurii	Omnivorous	Reptilia	Squamata	Wild	Terrestrial	LC	Oceania	Australia	V3-V4	341F-806R	341F (5′- CCTAYGGGRBGCASCAG-3′) and 806R (5′- GGACTACNNGGGTATCTAAT-3′)	Littleford-Colquhoun BL, et al. Mol Ecol. 2019	Brisbane,Austrilia	-27.469	153.024	Subtropical	20.5667	2014
Climate change and landscape-use patterns influence recent past distribution of giant pandas	SRR9216875	Giant panda	Ailuropoda melanoleuca	Herbivorous	Mammalia	Carnivora	Captive	Terrestrial	VU	Asia	China	V4	515F-806R	515 forward (5′-GTGYCAGCMGCCGCGGTAA-3′) and 806 reverse (5′-GGACTACNVGGGTWTCTAAT-3′),	Tang et al., 2020	Sichuan Province,China	30.59	103.28	Subtropical	15.2417	NA
Climate change and landscape-use patterns influence recent past distribution of giant pandas	SRR9216876	Giant panda	Ailuropoda melanoleuca	Herbivorous	Mammalia	Carnivora	Captive	Terrestrial	VU	Asia	China	V4	515F-806R	515 forward (5′-GTGYCAGCMGCCGCGGTAA-3′) and 806 reverse (5′-GGACTACNVGGGTWTCTAAT-3′),	Tang et al., 2020	Sichuan Province,China	30.59	103.28	Subtropical	15.2417	NA
Climate change and landscape-use patterns influence recent past distribution of giant pandas	SRR9216877	Giant panda	Ailuropoda melanoleuca	Herbivorous	Mammalia	Carnivora	Captive	Terrestrial	VU	Asia	China	V4	515F-806R	515 forward (5′-GTGYCAGCMGCCGCGGTAA-3′) and 806 reverse (5′-GGACTACNVGGGTWTCTAAT-3′),	Tang et al., 2020	Sichuan Province,China	30.59	103.28	Subtropical	15.2417	NA
Climate change and landscape-use patterns influence recent past distribution of giant pandas	SRR9216878	Giant panda	Ailuropoda melanoleuca	Herbivorous	Mammalia	Carnivora	Captive	Terrestrial	VU	Asia	China	V4	515F-806R	515 forward (5′-GTGYCAGCMGCCGCGGTAA-3′) and 806 reverse (5′-GGACTACNVGGGTWTCTAAT-3′),	Tang et al., 2020	Sichuan Province,China	30.59	103.28	Subtropical	15.2417	NA
Climate change and landscape-use patterns influence recent past distribution of giant pandas	SRR9216879	Giant panda	Ailuropoda melanoleuca	Herbivorous	Mammalia	Carnivora	Captive	Terrestrial	VU	Asia	China	V4	515F-806R	515 forward (5′-GTGYCAGCMGCCGCGGTAA-3′) and 806 reverse (5′-GGACTACNVGGGTWTCTAAT-3′),	Tang et al., 2020	Sichuan Province,China	30.59	103.28	Subtropical	15.2417	NA
Climate change and landscape-use patterns influence recent past distribution of giant pandas	SRR9216880	Giant panda	Ailuropoda melanoleuca	Herbivorous	Mammalia	Carnivora	Captive	Terrestrial	VU	Asia	China	V4	515F-806R	515 forward (5′-GTGYCAGCMGCCGCGGTAA-3′) and 806 reverse (5′-GGACTACNVGGGTWTCTAAT-3′),	Tang et al., 2020	Sichuan Province,China	30.59	103.28	Subtropical	15.2417	NA
Climate change and landscape-use patterns influence recent past distribution of giant pandas	SRR9216881	Giant panda	Ailuropoda melanoleuca	Herbivorous	Mammalia	Carnivora	Captive	Terrestrial	VU	Asia	China	V4	515F-806R	515 forward (5′-GTGYCAGCMGCCGCGGTAA-3′) and 806 reverse (5′-GGACTACNVGGGTWTCTAAT-3′),	Tang et al., 2020	Sichuan Province,China	30.59	103.28	Subtropical	15.2417	NA
Climate change and landscape-use patterns influence recent past distribution of giant pandas	SRR9216882	Giant panda	Ailuropoda melanoleuca	Herbivorous	Mammalia	Carnivora	Captive	Terrestrial	VU	Asia	China	V4	515F-806R	515 forward (5′-GTGYCAGCMGCCGCGGTAA-3′) and 806 reverse (5′-GGACTACNVGGGTWTCTAAT-3′),	Tang et al., 2020	Sichuan Province,China	30.59	103.28	Subtropical	15.2417	NA
Climate change and landscape-use patterns influence recent past distribution of giant pandas	SRR9216891	Giant panda	Ailuropoda melanoleuca	Herbivorous	Mammalia	Carnivora	Wild	Terrestrial	VU	Asia	China	V4	515F-806R	515 forward (5′-GTGYCAGCMGCCGCGGTAA-3′) and 806 reverse (5′-GGACTACNVGGGTWTCTAAT-3′),	Tang et al., 2020	Sichuan Province,China	30.59	103.28	Subtropical	15.2417	NA
Climate change and landscape-use patterns influence recent past distribution of giant pandas	SRR9216892	Giant panda	Ailuropoda melanoleuca	Herbivorous	Mammalia	Carnivora	Wild	Terrestrial	VU	Asia	China	V4	515F-806R	515 forward (5′-GTGYCAGCMGCCGCGGTAA-3′) and 806 reverse (5′-GGACTACNVGGGTWTCTAAT-3′),	Tang et al., 2020	Sichuan Province,China	30.59	103.28	Subtropical	15.2417	NA
Climate change and landscape-use patterns influence recent past distribution of giant pandas	SRR9216895	Giant panda	Ailuropoda melanoleuca	Herbivorous	Mammalia	Carnivora	Wild	Terrestrial	VU	Asia	China	V4	515F-806R	515 forward (5′-GTGYCAGCMGCCGCGGTAA-3′) and 806 reverse (5′-GGACTACNVGGGTWTCTAAT-3′),	Tang et al., 2020	Sichuan Province,China	30.59	103.28	Subtropical	15.2417	NA
Climate change and landscape-use patterns influence recent past distribution of giant pandas	SRR9216896	Giant panda	Ailuropoda melanoleuca	Herbivorous	Mammalia	Carnivora	Wild	Terrestrial	VU	Asia	China	V4	515F-806R	515 forward (5′-GTGYCAGCMGCCGCGGTAA-3′) and 806 reverse (5′-GGACTACNVGGGTWTCTAAT-3′),	Tang et al., 2020	Sichuan Province,China	30.59	103.28	Subtropical	15.2417	NA
Climate change and landscape-use patterns influence recent past distribution of giant pandas	SRR9216897	Giant panda	Ailuropoda melanoleuca	Herbivorous	Mammalia	Carnivora	Wild	Terrestrial	VU	Asia	China	V4	515F-806R	515 forward (5′-GTGYCAGCMGCCGCGGTAA-3′) and 806 reverse (5′-GGACTACNVGGGTWTCTAAT-3′),	Tang et al., 2020	Sichuan Province,China	30.59	103.28	Subtropical	15.2417	NA
Climate change and landscape-use patterns influence recent past distribution of giant pandas	SRR9216898	Giant panda	Ailuropoda melanoleuca	Herbivorous	Mammalia	Carnivora	Wild	Terrestrial	VU	Asia	China	V4	515F-806R	515 forward (5′-GTGYCAGCMGCCGCGGTAA-3′) and 806 reverse (5′-GGACTACNVGGGTWTCTAAT-3′),	Tang et al., 2020	Sichuan Province,China	30.59	103.28	Subtropical	15.2417	NA
Climate change and landscape-use patterns influence recent past distribution of giant pandas	SRR9216950	Giant panda	Ailuropoda melanoleuca	Herbivorous	Mammalia	Carnivora	Captive	Terrestrial	VU	Asia	China	V4	515F-806R	515 forward (5′-GTGYCAGCMGCCGCGGTAA-3′) and 806 reverse (5′-GGACTACNVGGGTWTCTAAT-3′),	Tang et al., 2020	Sichuan Province,China	30.59	103.28	Subtropical	15.2417	NA
Climate change and landscape-use patterns influence recent past distribution of giant pandas	SRR9216952	Giant panda	Ailuropoda melanoleuca	Herbivorous	Mammalia	Carnivora	Captive	Terrestrial	VU	Asia	China	V4	515F-806R	515 forward (5′-GTGYCAGCMGCCGCGGTAA-3′) and 806 reverse (5′-GGACTACNVGGGTWTCTAAT-3′),	Tang et al., 2020	Sichuan Province,China	30.59	103.28	Subtropical	15.2417	NA
Climate change and landscape-use patterns influence recent past distribution of giant pandas	SRR9216953	Giant panda	Ailuropoda melanoleuca	Herbivorous	Mammalia	Carnivora	Captive	Terrestrial	VU	Asia	China	V4	515F-806R	515 forward (5′-GTGYCAGCMGCCGCGGTAA-3′) and 806 reverse (5′-GGACTACNVGGGTWTCTAAT-3′),	Tang et al., 2020	Sichuan Province,China	30.59	103.28	Subtropical	15.2417	NA
Climate change and landscape-use patterns influence recent past distribution of giant pandas	SRR9216954	Giant panda	Ailuropoda melanoleuca	Herbivorous	Mammalia	Carnivora	Captive	Terrestrial	VU	Asia	China	V4	515F-806R	515 forward (5′-GTGYCAGCMGCCGCGGTAA-3′) and 806 reverse (5′-GGACTACNVGGGTWTCTAAT-3′),	Tang et al., 2020	Sichuan Province,China	30.59	103.28	Subtropical	15.2417	NA
Climate change and landscape-use patterns influence recent past distribution of giant pandas	SRR9216955	Giant panda	Ailuropoda melanoleuca	Herbivorous	Mammalia	Carnivora	Captive	Terrestrial	VU	Asia	China	V4	515F-806R	515 forward (5′-GTGYCAGCMGCCGCGGTAA-3′) and 806 reverse (5′-GGACTACNVGGGTWTCTAAT-3′),	Tang et al., 2020	Sichuan Province,China	30.59	103.28	Subtropical	15.2417	NA
Climate change and landscape-use patterns influence recent past distribution of giant pandas	SRR9216956	Giant panda	Ailuropoda melanoleuca	Herbivorous	Mammalia	Carnivora	Captive	Terrestrial	VU	Asia	China	V4	515F-806R	515 forward (5′-GTGYCAGCMGCCGCGGTAA-3′) and 806 reverse (5′-GGACTACNVGGGTWTCTAAT-3′),	Tang et al., 2020	Sichuan Province,China	30.59	103.28	Subtropical	15.2417	NA
Climate change and landscape-use patterns influence recent past distribution of giant pandas	SRR9216957	Giant panda	Ailuropoda melanoleuca	Herbivorous	Mammalia	Carnivora	Captive	Terrestrial	VU	Asia	China	V4	515F-806R	515 forward (5′-GTGYCAGCMGCCGCGGTAA-3′) and 806 reverse (5′-GGACTACNVGGGTWTCTAAT-3′),	Tang et al., 2020	Sichuan Province,China	30.59	103.28	Subtropical	15.2417	NA
Climate change and landscape-use patterns influence recent past distribution of giant pandas	SRR9217039	Giant panda	Ailuropoda melanoleuca	Herbivorous	Mammalia	Carnivora	Captive	Terrestrial	VU	Asia	China	V4	515F-806R	515 forward (5′-GTGYCAGCMGCCGCGGTAA-3′) and 806 reverse (5′-GGACTACNVGGGTWTCTAAT-3′),	Tang et al., 2020	Sichuan Province,China	30.59	103.28	Subtropical	15.2417	NA
Climate change and landscape-use patterns influence recent past distribution of giant pandas	SRR9217040	Giant panda	Ailuropoda melanoleuca	Herbivorous	Mammalia	Carnivora	Captive	Terrestrial	VU	Asia	China	V4	515F-806R	515 forward (5′-GTGYCAGCMGCCGCGGTAA-3′) and 806 reverse (5′-GGACTACNVGGGTWTCTAAT-3′),	Tang et al., 2020	Sichuan Province,China	30.59	103.28	Subtropical	15.2417	NA
Climate change and landscape-use patterns influence recent past distribution of giant pandas	SRR9217041	Giant panda	Ailuropoda melanoleuca	Herbivorous	Mammalia	Carnivora	Captive	Terrestrial	VU	Asia	China	V4	515F-806R	515 forward (5′-GTGYCAGCMGCCGCGGTAA-3′) and 806 reverse (5′-GGACTACNVGGGTWTCTAAT-3′),	Tang et al., 2020	Sichuan Province,China	30.59	103.28	Subtropical	15.2417	NA
Climate change and landscape-use patterns influence recent past distribution of giant pandas	SRR9217042	Giant panda	Ailuropoda melanoleuca	Herbivorous	Mammalia	Carnivora	Captive	Terrestrial	VU	Asia	China	V4	515F-806R	515 forward (5′-GTGYCAGCMGCCGCGGTAA-3′) and 806 reverse (5′-GGACTACNVGGGTWTCTAAT-3′),	Tang et al., 2020	Sichuan Province,China	30.59	103.28	Subtropical	15.2417	NA
Climate change and landscape-use patterns influence recent past distribution of giant pandas	SRR9217043	Giant panda	Ailuropoda melanoleuca	Herbivorous	Mammalia	Carnivora	Captive	Terrestrial	VU	Asia	China	V4	515F-806R	515 forward (5′-GTGYCAGCMGCCGCGGTAA-3′) and 806 reverse (5′-GGACTACNVGGGTWTCTAAT-3′),	Tang et al., 2020	Sichuan Province,China	30.59	103.28	Subtropical	15.2417	NA
Climate change and landscape-use patterns influence recent past distribution of giant pandas	SRR9217044	Giant panda	Ailuropoda melanoleuca	Herbivorous	Mammalia	Carnivora	Captive	Terrestrial	VU	Asia	China	V4	515F-806R	515 forward (5′-GTGYCAGCMGCCGCGGTAA-3′) and 806 reverse (5′-GGACTACNVGGGTWTCTAAT-3′),	Tang et al., 2020	Sichuan Province,China	30.59	103.28	Subtropical	15.2417	NA
Climate change and landscape-use patterns influence recent past distribution of giant pandas	SRR9217045	Giant panda	Ailuropoda melanoleuca	Herbivorous	Mammalia	Carnivora	Captive	Terrestrial	VU	Asia	China	V4	515F-806R	515 forward (5′-GTGYCAGCMGCCGCGGTAA-3′) and 806 reverse (5′-GGACTACNVGGGTWTCTAAT-3′),	Tang et al., 2020	Sichuan Province,China	30.59	103.28	Subtropical	15.2417	NA
Climate change and landscape-use patterns influence recent past distribution of giant pandas	SRR9217051	Giant panda	Ailuropoda melanoleuca	Herbivorous	Mammalia	Carnivora	Captive	Terrestrial	VU	Asia	China	V4	515F-806R	515 forward (5′-GTGYCAGCMGCCGCGGTAA-3′) and 806 reverse (5′-GGACTACNVGGGTWTCTAAT-3′),	Tang et al., 2020	Sichuan Province,China	30.59	103.28	Subtropical	15.2417	NA
Climate change and landscape-use patterns influence recent past distribution of giant pandas	SRR9217052	Giant panda	Ailuropoda melanoleuca	Herbivorous	Mammalia	Carnivora	Captive	Terrestrial	VU	Asia	China	V4	515F-806R	515 forward (5′-GTGYCAGCMGCCGCGGTAA-3′) and 806 reverse (5′-GGACTACNVGGGTWTCTAAT-3′),	Tang et al., 2020	Sichuan Province,China	30.59	103.28	Subtropical	15.2417	NA
Climate change and landscape-use patterns influence recent past distribution of giant pandas	SRR9217053	Giant panda	Ailuropoda melanoleuca	Herbivorous	Mammalia	Carnivora	Captive	Terrestrial	VU	Asia	China	V4	515F-806R	515 forward (5′-GTGYCAGCMGCCGCGGTAA-3′) and 806 reverse (5′-GGACTACNVGGGTWTCTAAT-3′),	Tang et al., 2020	Sichuan Province,China	30.59	103.28	Subtropical	15.2417	NA
Climate change and landscape-use patterns influence recent past distribution of giant pandas	SRR9217054	Giant panda	Ailuropoda melanoleuca	Herbivorous	Mammalia	Carnivora	Captive	Terrestrial	VU	Asia	China	V4	515F-806R	515 forward (5′-GTGYCAGCMGCCGCGGTAA-3′) and 806 reverse (5′-GGACTACNVGGGTWTCTAAT-3′),	Tang et al., 2020	Sichuan Province,China	30.59	103.28	Subtropical	15.2417	NA
Climate change and landscape-use patterns influence recent past distribution of giant pandas	SRR9217056	Giant panda	Ailuropoda melanoleuca	Herbivorous	Mammalia	Carnivora	Captive	Terrestrial	VU	Asia	China	V4	515F-806R	515 forward (5′-GTGYCAGCMGCCGCGGTAA-3′) and 806 reverse (5′-GGACTACNVGGGTWTCTAAT-3′),	Tang et al., 2020	Sichuan Province,China	30.59	103.28	Subtropical	15.2417	NA
Climate change and landscape-use patterns influence recent past distribution of giant pandas	SRR9217085	Giant panda	Ailuropoda melanoleuca	Herbivorous	Mammalia	Carnivora	Captive	Terrestrial	VU	Asia	China	V4	515F-806R	515 forward (5′-GTGYCAGCMGCCGCGGTAA-3′) and 806 reverse (5′-GGACTACNVGGGTWTCTAAT-3′),	Tang et al., 2020	Sichuan Province,China	30.59	103.28	Subtropical	15.2417	NA
Climate change and landscape-use patterns influence recent past distribution of giant pandas	SRR9217086	Giant panda	Ailuropoda melanoleuca	Herbivorous	Mammalia	Carnivora	Captive	Terrestrial	VU	Asia	China	V4	515F-806R	515 forward (5′-GTGYCAGCMGCCGCGGTAA-3′) and 806 reverse (5′-GGACTACNVGGGTWTCTAAT-3′),	Tang et al., 2020	Sichuan Province,China	30.59	103.28	Subtropical	15.2417	NA
Climate change and landscape-use patterns influence recent past distribution of giant pandas	SRR9217087	Giant panda	Ailuropoda melanoleuca	Herbivorous	Mammalia	Carnivora	Captive	Terrestrial	VU	Asia	China	V4	515F-806R	515 forward (5′-GTGYCAGCMGCCGCGGTAA-3′) and 806 reverse (5′-GGACTACNVGGGTWTCTAAT-3′),	Tang et al., 2020	Sichuan Province,China	30.59	103.28	Subtropical	15.2417	NA
Climate change and landscape-use patterns influence recent past distribution of giant pandas	SRR9217088	Giant panda	Ailuropoda melanoleuca	Herbivorous	Mammalia	Carnivora	Captive	Terrestrial	VU	Asia	China	V4	515F-806R	515 forward (5′-GTGYCAGCMGCCGCGGTAA-3′) and 806 reverse (5′-GGACTACNVGGGTWTCTAAT-3′),	Tang et al., 2020	Sichuan Province,China	30.59	103.28	Subtropical	15.2417	NA
Climate change and landscape-use patterns influence recent past distribution of giant pandas	SRR9217097	Giant panda	Ailuropoda melanoleuca	Herbivorous	Mammalia	Carnivora	Captive	Terrestrial	VU	Asia	China	V4	515F-806R	515 forward (5′-GTGYCAGCMGCCGCGGTAA-3′) and 806 reverse (5′-GGACTACNVGGGTWTCTAAT-3′),	Tang et al., 2020	Sichuan Province,China	30.59	103.28	Subtropical	15.2417	NA
Climate change and landscape-use patterns influence recent past distribution of giant pandas	SRR9217098	Giant panda	Ailuropoda melanoleuca	Herbivorous	Mammalia	Carnivora	Captive	Terrestrial	VU	Asia	China	V4	515F-806R	515 forward (5′-GTGYCAGCMGCCGCGGTAA-3′) and 806 reverse (5′-GGACTACNVGGGTWTCTAAT-3′),	Tang et al., 2020	Sichuan Province,China	30.59	103.28	Subtropical	15.2417	NA
Climate change and landscape-use patterns influence recent past distribution of giant pandas	SRR9217122	Giant panda	Ailuropoda melanoleuca	Herbivorous	Mammalia	Carnivora	Wild	Terrestrial	VU	Asia	China	V4	515F-806R	515 forward (5′-GTGYCAGCMGCCGCGGTAA-3′) and 806 reverse (5′-GGACTACNVGGGTWTCTAAT-3′),	Tang et al., 2020	Sichuan Province,China	30.59	103.28	Subtropical	15.2417	NA
Climate change and landscape-use patterns influence recent past distribution of giant pandas	SRR9217123	Giant panda	Ailuropoda melanoleuca	Herbivorous	Mammalia	Carnivora	Wild	Terrestrial	VU	Asia	China	V4	515F-806R	515 forward (5′-GTGYCAGCMGCCGCGGTAA-3′) and 806 reverse (5′-GGACTACNVGGGTWTCTAAT-3′),	Tang et al., 2020	Sichuan Province,China	30.59	103.28	Subtropical	15.2417	NA
Climate change and landscape-use patterns influence recent past distribution of giant pandas	SRR9217125	Giant panda	Ailuropoda melanoleuca	Herbivorous	Mammalia	Carnivora	Wild	Terrestrial	VU	Asia	China	V4	515F-806R	515 forward (5′-GTGYCAGCMGCCGCGGTAA-3′) and 806 reverse (5′-GGACTACNVGGGTWTCTAAT-3′),	Tang et al., 2020	Sichuan Province,China	30.59	103.28	Subtropical	15.2417	NA
Climate change and landscape-use patterns influence recent past distribution of giant pandas	SRR9217127	Giant panda	Ailuropoda melanoleuca	Herbivorous	Mammalia	Carnivora	Wild	Terrestrial	VU	Asia	China	V4	515F-806R	515 forward (5′-GTGYCAGCMGCCGCGGTAA-3′) and 806 reverse (5′-GGACTACNVGGGTWTCTAAT-3′),	Tang et al., 2020	Sichuan Province,China	30.59	103.28	Subtropical	15.2417	NA
Climate change and landscape-use patterns influence recent past distribution of giant pandas	SRR9217128	Giant panda	Ailuropoda melanoleuca	Herbivorous	Mammalia	Carnivora	Wild	Terrestrial	VU	Asia	China	V4	515F-806R	515 forward (5′-GTGYCAGCMGCCGCGGTAA-3′) and 806 reverse (5′-GGACTACNVGGGTWTCTAAT-3′),	Tang et al., 2020	Sichuan Province,China	30.59	103.28	Subtropical	15.2417	NA
Climate change and landscape-use patterns influence recent past distribution of giant pandas	SRR9217129	Giant panda	Ailuropoda melanoleuca	Herbivorous	Mammalia	Carnivora	Wild	Terrestrial	VU	Asia	China	V4	515F-806R	515 forward (5′-GTGYCAGCMGCCGCGGTAA-3′) and 806 reverse (5′-GGACTACNVGGGTWTCTAAT-3′),	Tang et al., 2020	Sichuan Province,China	30.59	103.28	Subtropical	15.2417	NA
Climate change and landscape-use patterns influence recent past distribution of giant pandas	SRR9217130	Giant panda	Ailuropoda melanoleuca	Herbivorous	Mammalia	Carnivora	Wild	Terrestrial	VU	Asia	China	V4	515F-806R	515 forward (5′-GTGYCAGCMGCCGCGGTAA-3′) and 806 reverse (5′-GGACTACNVGGGTWTCTAAT-3′),	Tang et al., 2020	Sichuan Province,China	30.59	103.28	Subtropical	15.2417	NA
Climate change and landscape-use patterns influence recent past distribution of giant pandas	SRR9217131	Giant panda	Ailuropoda melanoleuca	Herbivorous	Mammalia	Carnivora	Wild	Terrestrial	VU	Asia	China	V4	515F-806R	515 forward (5′-GTGYCAGCMGCCGCGGTAA-3′) and 806 reverse (5′-GGACTACNVGGGTWTCTAAT-3′),	Tang et al., 2020	Sichuan Province,China	30.59	103.28	Subtropical	15.2417	NA
Climate change and landscape-use patterns influence recent past distribution of giant pandas	SRR9217132	Giant panda	Ailuropoda melanoleuca	Herbivorous	Mammalia	Carnivora	Wild	Terrestrial	VU	Asia	China	V4	515F-806R	515 forward (5′-GTGYCAGCMGCCGCGGTAA-3′) and 806 reverse (5′-GGACTACNVGGGTWTCTAAT-3′),	Tang et al., 2020	Sichuan Province,China	30.59	103.28	Subtropical	15.2417	NA
Climate change and landscape-use patterns influence recent past distribution of giant pandas	SRR9217192	Giant panda	Ailuropoda melanoleuca	Herbivorous	Mammalia	Carnivora	Captive	Terrestrial	VU	Asia	China	V4	515F-806R	515 forward (5′-GTGYCAGCMGCCGCGGTAA-3′) and 806 reverse (5′-GGACTACNVGGGTWTCTAAT-3′),	Tang et al., 2020	Sichuan Province,China	30.59	103.28	Subtropical	15.2417	NA
Climate change and landscape-use patterns influence recent past distribution of giant pandas	SRR9217205	Giant panda	Ailuropoda melanoleuca	Herbivorous	Mammalia	Carnivora	Wild	Terrestrial	VU	Asia	China	V4	515F-806R	515 forward (5′-GTGYCAGCMGCCGCGGTAA-3′) and 806 reverse (5′-GGACTACNVGGGTWTCTAAT-3′),	Tang et al., 2020	Sichuan Province,China	30.59	103.28	Subtropical	15.2417	NA
Climate change and landscape-use patterns influence recent past distribution of giant pandas	SRR9217250	Giant panda	Ailuropoda melanoleuca	Herbivorous	Mammalia	Carnivora	Wild	Terrestrial	VU	Asia	China	V4	515F-806R	515 forward (5′-GTGYCAGCMGCCGCGGTAA-3′) and 806 reverse (5′-GGACTACNVGGGTWTCTAAT-3′),	Tang et al., 2020	Sichuan Province,China	30.59	103.28	Subtropical	15.2417	NA
Climate change and landscape-use patterns influence recent past distribution of giant pandas	SRR9217251	Giant panda	Ailuropoda melanoleuca	Herbivorous	Mammalia	Carnivora	Wild	Terrestrial	VU	Asia	China	V4	515F-806R	515 forward (5′-GTGYCAGCMGCCGCGGTAA-3′) and 806 reverse (5′-GGACTACNVGGGTWTCTAAT-3′),	Tang et al., 2020	Sichuan Province,China	30.59	103.28	Subtropical	15.2417	NA
Climate change and landscape-use patterns influence recent past distribution of giant pandas	SRR9217258	Giant panda	Ailuropoda melanoleuca	Herbivorous	Mammalia	Carnivora	Captive	Terrestrial	VU	Asia	China	V4	515F-806R	515 forward (5′-GTGYCAGCMGCCGCGGTAA-3′) and 806 reverse (5′-GGACTACNVGGGTWTCTAAT-3′),	Tang et al., 2020	Sichuan Province,China	30.59	103.28	Subtropical	15.2417	NA
Climate change and landscape-use patterns influence recent past distribution of giant pandas	SRR9217278	Giant panda	Ailuropoda melanoleuca	Herbivorous	Mammalia	Carnivora	Captive	Terrestrial	VU	Asia	China	V4	515F-806R	515 forward (5′-GTGYCAGCMGCCGCGGTAA-3′) and 806 reverse (5′-GGACTACNVGGGTWTCTAAT-3′),	Tang et al., 2020	Sichuan Province,China	30.59	103.28	Subtropical	15.2417	NA
Climate change and landscape-use patterns influence recent past distribution of giant pandas	SRR9217279	Giant panda	Ailuropoda melanoleuca	Herbivorous	Mammalia	Carnivora	Captive	Terrestrial	VU	Asia	China	V4	515F-806R	515 forward (5′-GTGYCAGCMGCCGCGGTAA-3′) and 806 reverse (5′-GGACTACNVGGGTWTCTAAT-3′),	Tang et al., 2020	Sichuan Province,China	30.59	103.28	Subtropical	15.2417	NA
Climate change and landscape-use patterns influence recent past distribution of giant pandas	SRR9217280	Giant panda	Ailuropoda melanoleuca	Herbivorous	Mammalia	Carnivora	Captive	Terrestrial	VU	Asia	China	V4	515F-806R	515 forward (5′-GTGYCAGCMGCCGCGGTAA-3′) and 806 reverse (5′-GGACTACNVGGGTWTCTAAT-3′),	Tang et al., 2020	Sichuan Province,China	30.59	103.28	Subtropical	15.2417	NA
Climate change and landscape-use patterns influence recent past distribution of giant pandas	SRR9217281	Giant panda	Ailuropoda melanoleuca	Herbivorous	Mammalia	Carnivora	Captive	Terrestrial	VU	Asia	China	V4	515F-806R	515 forward (5′-GTGYCAGCMGCCGCGGTAA-3′) and 806 reverse (5′-GGACTACNVGGGTWTCTAAT-3′),	Tang et al., 2020	Sichuan Province,China	30.59	103.28	Subtropical	15.2417	NA
Climate change and landscape-use patterns influence recent past distribution of giant pandas	SRR9217282	Giant panda	Ailuropoda melanoleuca	Herbivorous	Mammalia	Carnivora	Captive	Terrestrial	VU	Asia	China	V4	515F-806R	515 forward (5′-GTGYCAGCMGCCGCGGTAA-3′) and 806 reverse (5′-GGACTACNVGGGTWTCTAAT-3′),	Tang et al., 2020	Sichuan Province,China	30.59	103.28	Subtropical	15.2417	NA
Climate change and tuberculosis drive non-adaptive shifts in the faecal microbiota of wild meerkats	SRR15931461	Suricată	Suricata suricatta	Omnivorous	Mammalia	Carnivora	Wild	Terrestrial	LC	Africa	South Africa	V4	515F-806R		Alice Risely, et al. 11 August 2022, Research Square	Kalahari Desert region .South Africa	-26.013	22.408	Subtropical	20.1583	2019
Climate change and tuberculosis drive non-adaptive shifts in the faecal microbiota of wild meerkats	SRR15931462	Suricată	Suricata suricatta	Omnivorous	Mammalia	Carnivora	Wild	Terrestrial	LC	Africa	South Africa	V4	515F-806R		Alice Risely, et al. 11 August 2022, Research Square	Kalahari Desert region .South Africa	-26.013	22.408	Subtropical	20.1583	2019
Climate change and tuberculosis drive non-adaptive shifts in the faecal microbiota of wild meerkats	SRR15931463	Suricată	Suricata suricatta	Omnivorous	Mammalia	Carnivora	Wild	Terrestrial	LC	Africa	South Africa	V4	515F-806R		Alice Risely, et al. 11 August 2022, Research Square	Kalahari Desert region .South Africa	-26.013	22.408	Subtropical	20.1583	2019
Climate change and tuberculosis drive non-adaptive shifts in the faecal microbiota of wild meerkats	SRR15931464	Suricată	Suricata suricatta	Omnivorous	Mammalia	Carnivora	Wild	Terrestrial	LC	Africa	South Africa	V4	515F-806R		Alice Risely, et al. 11 August 2022, Research Square	Kalahari Desert region .South Africa	-26.013	22.408	Subtropical	20.1583	2019
Climate change and tuberculosis drive non-adaptive shifts in the faecal microbiota of wild meerkats	SRR15931465	Suricată	Suricata suricatta	Omnivorous	Mammalia	Carnivora	Wild	Terrestrial	LC	Africa	South Africa	V4	515F-806R		Alice Risely, et al. 11 August 2022, Research Square	Kalahari Desert region .South Africa	-26.013	22.408	Subtropical	20.1583	2019
Climate change and tuberculosis drive non-adaptive shifts in the faecal microbiota of wild meerkats	SRR15931466	Suricată	Suricata suricatta	Omnivorous	Mammalia	Carnivora	Wild	Terrestrial	LC	Africa	South Africa	V4	515F-806R		Alice Risely, et al. 11 August 2022, Research Square	Kalahari Desert region .South Africa	-26.013	22.408	Subtropical	20.1583	2019
Climate change and tuberculosis drive non-adaptive shifts in the faecal microbiota of wild meerkats	SRR15931320	Suricată	Suricata suricatta	Omnivorous	Mammalia	Carnivora	Wild	Terrestrial	LC	Africa	South Africa	V4	515F-806R		Alice Risely, et al. 11 August 2022, Research Square	Kalahari Desert region .South Africa	-26.013	22.408	Subtropical	20.1583	2018
Climate change and tuberculosis drive non-adaptive shifts in the faecal microbiota of wild meerkats	SRR15931321	Suricată	Suricata suricatta	Omnivorous	Mammalia	Carnivora	Wild	Terrestrial	LC	Africa	South Africa	V4	515F-806R		Alice Risely, et al. 11 August 2022, Research Square	Kalahari Desert region .South Africa	-26.013	22.408	Subtropical	20.1583	2018
Climate change and tuberculosis drive non-adaptive shifts in the faecal microbiota of wild meerkats	SRR15931467	Suricată	Suricata suricatta	Omnivorous	Mammalia	Carnivora	Wild	Terrestrial	LC	Africa	South Africa	V4	515F-806R		Alice Risely, et al. 11 August 2022, Research Square	Kalahari Desert region .South Africa	-26.013	22.408	Subtropical	20.1583	2018
Climate change and tuberculosis drive non-adaptive shifts in the faecal microbiota of wild meerkats	SRR15931468	Suricată	Suricata suricatta	Omnivorous	Mammalia	Carnivora	Wild	Terrestrial	LC	Africa	South Africa	V4	515F-806R		Alice Risely, et al. 11 August 2022, Research Square	Kalahari Desert region .South Africa	-26.013	22.408	Subtropical	20.1583	2018
Climate change and tuberculosis drive non-adaptive shifts in the faecal microbiota of wild meerkats	SRR15931470	Suricată	Suricata suricatta	Omnivorous	Mammalia	Carnivora	Wild	Terrestrial	LC	Africa	South Africa	V4	515F-806R		Alice Risely, et al. 11 August 2022, Research Square	Kalahari Desert region .South Africa	-26.013	22.408	Subtropical	20.1583	2018
Climate change and tuberculosis drive non-adaptive shifts in the faecal microbiota of wild meerkats	SRR15931471	Suricată	Suricata suricatta	Omnivorous	Mammalia	Carnivora	Wild	Terrestrial	LC	Africa	South Africa	V4	515F-806R		Alice Risely, et al. 11 August 2022, Research Square	Kalahari Desert region .South Africa	-26.013	22.408	Subtropical	20.1583	2018
Climate change and tuberculosis drive non-adaptive shifts in the faecal microbiota of wild meerkats	SRR15931472	Suricată	Suricata suricatta	Omnivorous	Mammalia	Carnivora	Wild	Terrestrial	LC	Africa	South Africa	V4	515F-806R		Alice Risely, et al. 11 August 2022, Research Square	Kalahari Desert region .South Africa	-26.013	22.408	Subtropical	20.1583	2018
Climate change and tuberculosis drive non-adaptive shifts in the faecal microbiota of wild meerkats	SRR15931473	Suricată	Suricata suricatta	Omnivorous	Mammalia	Carnivora	Wild	Terrestrial	LC	Africa	South Africa	V4	515F-806R		Alice Risely, et al. 11 August 2022, Research Square	Kalahari Desert region .South Africa	-26.013	22.408	Subtropical	20.1583	2018
Climate change and tuberculosis drive non-adaptive shifts in the faecal microbiota of wild meerkats	SRR15931474	Suricată	Suricata suricatta	Omnivorous	Mammalia	Carnivora	Wild	Terrestrial	LC	Africa	South Africa	V4	515F-806R		Alice Risely, et al. 11 August 2022, Research Square	Kalahari Desert region .South Africa	-26.013	22.408	Subtropical	20.1583	2018
Climate change and tuberculosis drive non-adaptive shifts in the faecal microbiota of wild meerkats	SRR15931475	Suricată	Suricata suricatta	Omnivorous	Mammalia	Carnivora	Wild	Terrestrial	LC	Africa	South Africa	V4	515F-806R		Alice Risely, et al. 11 August 2022, Research Square	Kalahari Desert region .South Africa	-26.013	22.408	Subtropical	20.1583	2018
Climate change and tuberculosis drive non-adaptive shifts in the faecal microbiota of wild meerkats	SRR15931476	Suricată	Suricata suricatta	Omnivorous	Mammalia	Carnivora	Wild	Terrestrial	LC	Africa	South Africa	V4	515F-806R		Alice Risely, et al. 11 August 2022, Research Square	Kalahari Desert region .South Africa	-26.013	22.408	Subtropical	20.1583	2018
Climate change and tuberculosis drive non-adaptive shifts in the faecal microbiota of wild meerkats	SRR15931478	Suricată	Suricata suricatta	Omnivorous	Mammalia	Carnivora	Wild	Terrestrial	LC	Africa	South Africa	V4	515F-806R		Alice Risely, et al. 11 August 2022, Research Square	Kalahari Desert region .South Africa	-26.013	22.408	Subtropical	20.1583	2018
Climate change and tuberculosis drive non-adaptive shifts in the faecal microbiota of wild meerkats	SRR15931479	Suricată	Suricata suricatta	Omnivorous	Mammalia	Carnivora	Wild	Terrestrial	LC	Africa	South Africa	V4	515F-806R		Alice Risely, et al. 11 August 2022, Research Square	Kalahari Desert region .South Africa	-26.013	22.408	Subtropical	20.1583	2018
Climate change and tuberculosis drive non-adaptive shifts in the faecal microbiota of wild meerkats	SRR15931481	Suricată	Suricata suricatta	Omnivorous	Mammalia	Carnivora	Wild	Terrestrial	LC	Africa	South Africa	V4	515F-806R		Alice Risely, et al. 11 August 2022, Research Square	Kalahari Desert region .South Africa	-26.013	22.408	Subtropical	20.1583	2018
Climate change and tuberculosis drive non-adaptive shifts in the faecal microbiota of wild meerkats	SRR15931482	Suricată	Suricata suricatta	Omnivorous	Mammalia	Carnivora	Wild	Terrestrial	LC	Africa	South Africa	V4	515F-806R		Alice Risely, et al. 11 August 2022, Research Square	Kalahari Desert region .South Africa	-26.013	22.408	Subtropical	20.1583	2018
Climate change and tuberculosis drive non-adaptive shifts in the faecal microbiota of wild meerkats	SRR15931483	Suricată	Suricata suricatta	Omnivorous	Mammalia	Carnivora	Wild	Terrestrial	LC	Africa	South Africa	V4	515F-806R		Alice Risely, et al. 11 August 2022, Research Square	Kalahari Desert region .South Africa	-26.013	22.408	Subtropical	20.1583	2018
Climate change and tuberculosis drive non-adaptive shifts in the faecal microbiota of wild meerkats	SRR15931484	Suricată	Suricata suricatta	Omnivorous	Mammalia	Carnivora	Wild	Terrestrial	LC	Africa	South Africa	V4	515F-806R		Alice Risely, et al. 11 August 2022, Research Square	Kalahari Desert region .South Africa	-26.013	22.408	Subtropical	20.1583	2018
Climate change and tuberculosis drive non-adaptive shifts in the faecal microbiota of wild meerkats	SRR15931485	Suricată	Suricata suricatta	Omnivorous	Mammalia	Carnivora	Wild	Terrestrial	LC	Africa	South Africa	V4	515F-806R		Alice Risely, et al. 11 August 2022, Research Square	Kalahari Desert region .South Africa	-26.013	22.408	Subtropical	20.1583	2018
Climate change and tuberculosis drive non-adaptive shifts in the faecal microbiota of wild meerkats	SRR15931486	Suricată	Suricata suricatta	Omnivorous	Mammalia	Carnivora	Wild	Terrestrial	LC	Africa	South Africa	V4	515F-806R		Alice Risely, et al. 11 August 2022, Research Square	Kalahari Desert region .South Africa	-26.013	22.408	Subtropical	20.1583	2018
Climate change and tuberculosis drive non-adaptive shifts in the faecal microbiota of wild meerkats	SRR15931487	Suricată	Suricata suricatta	Omnivorous	Mammalia	Carnivora	Wild	Terrestrial	LC	Africa	South Africa	V4	515F-806R		Alice Risely, et al. 11 August 2022, Research Square	Kalahari Desert region .South Africa	-26.013	22.408	Subtropical	20.1583	2018
Climate change and tuberculosis drive non-adaptive shifts in the faecal microbiota of wild meerkats	SRR15931488	Suricată	Suricata suricatta	Omnivorous	Mammalia	Carnivora	Wild	Terrestrial	LC	Africa	South Africa	V4	515F-806R		Alice Risely, et al. 11 August 2022, Research Square	Kalahari Desert region .South Africa	-26.013	22.408	Subtropical	20.1583	2018
Climate change and tuberculosis drive non-adaptive shifts in the faecal microbiota of wild meerkats	SRR15931489	Suricată	Suricata suricatta	Omnivorous	Mammalia	Carnivora	Wild	Terrestrial	LC	Africa	South Africa	V4	515F-806R		Alice Risely, et al. 11 August 2022, Research Square	Kalahari Desert region .South Africa	-26.013	22.408	Subtropical	20.1583	2018
Climate change and tuberculosis drive non-adaptive shifts in the faecal microbiota of wild meerkats	SRR15931490	Suricată	Suricata suricatta	Omnivorous	Mammalia	Carnivora	Wild	Terrestrial	LC	Africa	South Africa	V4	515F-806R		Alice Risely, et al. 11 August 2022, Research Square	Kalahari Desert region .South Africa	-26.013	22.408	Subtropical	20.1583	2018
Climate change and tuberculosis drive non-adaptive shifts in the faecal microbiota of wild meerkats	SRR15931493	Suricată	Suricata suricatta	Omnivorous	Mammalia	Carnivora	Wild	Terrestrial	LC	Africa	South Africa	V4	515F-806R		Alice Risely, et al. 11 August 2022, Research Square	Kalahari Desert region .South Africa	-26.013	22.408	Subtropical	20.1583	2018
Climate change and tuberculosis drive non-adaptive shifts in the faecal microbiota of wild meerkats	SRR15931494	Suricată	Suricata suricatta	Omnivorous	Mammalia	Carnivora	Wild	Terrestrial	LC	Africa	South Africa	V4	515F-806R		Alice Risely, et al. 11 August 2022, Research Square	Kalahari Desert region .South Africa	-26.013	22.408	Subtropical	20.1583	2018
Climate change and tuberculosis drive non-adaptive shifts in the faecal microbiota of wild meerkats	SRR15931495	Suricată	Suricata suricatta	Omnivorous	Mammalia	Carnivora	Wild	Terrestrial	LC	Africa	South Africa	V4	515F-806R		Alice Risely, et al. 11 August 2022, Research Square	Kalahari Desert region .South Africa	-26.013	22.408	Subtropical	20.1583	2018
Climate change and tuberculosis drive non-adaptive shifts in the faecal microbiota of wild meerkats	SRR15931496	Suricată	Suricata suricatta	Omnivorous	Mammalia	Carnivora	Wild	Terrestrial	LC	Africa	South Africa	V4	515F-806R		Alice Risely, et al. 11 August 2022, Research Square	Kalahari Desert region .South Africa	-26.013	22.408	Subtropical	20.1583	2018
Climate change and tuberculosis drive non-adaptive shifts in the faecal microbiota of wild meerkats	SRR15931497	Suricată	Suricata suricatta	Omnivorous	Mammalia	Carnivora	Wild	Terrestrial	LC	Africa	South Africa	V4	515F-806R		Alice Risely, et al. 11 August 2022, Research Square	Kalahari Desert region .South Africa	-26.013	22.408	Subtropical	20.1583	2018
Climate change and tuberculosis drive non-adaptive shifts in the faecal microbiota of wild meerkats	SRR15931498	Suricată	Suricata suricatta	Omnivorous	Mammalia	Carnivora	Wild	Terrestrial	LC	Africa	South Africa	V4	515F-806R		Alice Risely, et al. 11 August 2022, Research Square	Kalahari Desert region .South Africa	-26.013	22.408	Subtropical	20.1583	2018
Climate change and tuberculosis drive non-adaptive shifts in the faecal microbiota of wild meerkats	SRR15931499	Suricată	Suricata suricatta	Omnivorous	Mammalia	Carnivora	Wild	Terrestrial	LC	Africa	South Africa	V4	515F-806R		Alice Risely, et al. 11 August 2022, Research Square	Kalahari Desert region .South Africa	-26.013	22.408	Subtropical	20.1583	2018
Climate change and tuberculosis drive non-adaptive shifts in the faecal microbiota of wild meerkats	SRR15931500	Suricată	Suricata suricatta	Omnivorous	Mammalia	Carnivora	Wild	Terrestrial	LC	Africa	South Africa	V4	515F-806R		Alice Risely, et al. 11 August 2022, Research Square	Kalahari Desert region .South Africa	-26.013	22.408	Subtropical	20.1583	2018
Climate change and tuberculosis drive non-adaptive shifts in the faecal microbiota of wild meerkats	SRR15931501	Suricată	Suricata suricatta	Omnivorous	Mammalia	Carnivora	Wild	Terrestrial	LC	Africa	South Africa	V4	515F-806R		Alice Risely, et al. 11 August 2022, Research Square	Kalahari Desert region .South Africa	-26.013	22.408	Subtropical	20.1583	2018
Climate change and tuberculosis drive non-adaptive shifts in the faecal microbiota of wild meerkats	SRR15931503	Suricată	Suricata suricatta	Omnivorous	Mammalia	Carnivora	Wild	Terrestrial	LC	Africa	South Africa	V4	515F-806R		Alice Risely, et al. 11 August 2022, Research Square	Kalahari Desert region .South Africa	-26.013	22.408	Subtropical	20.1583	2018
Climate change and tuberculosis drive non-adaptive shifts in the faecal microbiota of wild meerkats	SRR15931504	Suricată	Suricata suricatta	Omnivorous	Mammalia	Carnivora	Wild	Terrestrial	LC	Africa	South Africa	V4	515F-806R		Alice Risely, et al. 11 August 2022, Research Square	Kalahari Desert region .South Africa	-26.013	22.408	Subtropical	20.1583	2018
Climate change and tuberculosis drive non-adaptive shifts in the faecal microbiota of wild meerkats	SRR15931505	Suricată	Suricata suricatta	Omnivorous	Mammalia	Carnivora	Wild	Terrestrial	LC	Africa	South Africa	V4	515F-806R		Alice Risely, et al. 11 August 2022, Research Square	Kalahari Desert region .South Africa	-26.013	22.408	Subtropical	20.1583	2018
Climate change and tuberculosis drive non-adaptive shifts in the faecal microbiota of wild meerkats	SRR15931506	Suricată	Suricata suricatta	Omnivorous	Mammalia	Carnivora	Wild	Terrestrial	LC	Africa	South Africa	V4	515F-806R		Alice Risely, et al. 11 August 2022, Research Square	Kalahari Desert region .South Africa	-26.013	22.408	Subtropical	20.1583	2018
Climate change and tuberculosis drive non-adaptive shifts in the faecal microbiota of wild meerkats	SRR15931507	Suricată	Suricata suricatta	Omnivorous	Mammalia	Carnivora	Wild	Terrestrial	LC	Africa	South Africa	V4	515F-806R		Alice Risely, et al. 11 August 2022, Research Square	Kalahari Desert region .South Africa	-26.013	22.408	Subtropical	20.1583	2018
Climate change and tuberculosis drive non-adaptive shifts in the faecal microbiota of wild meerkats	SRR15931510	Suricată	Suricata suricatta	Omnivorous	Mammalia	Carnivora	Wild	Terrestrial	LC	Africa	South Africa	V4	515F-806R		Alice Risely, et al. 11 August 2022, Research Square	Kalahari Desert region .South Africa	-26.013	22.408	Subtropical	20.1583	2018
Climate change and tuberculosis drive non-adaptive shifts in the faecal microbiota of wild meerkats	SRR15931511	Suricată	Suricata suricatta	Omnivorous	Mammalia	Carnivora	Wild	Terrestrial	LC	Africa	South Africa	V4	515F-806R		Alice Risely, et al. 11 August 2022, Research Square	Kalahari Desert region .South Africa	-26.013	22.408	Subtropical	20.1583	2018
Climate change and tuberculosis drive non-adaptive shifts in the faecal microbiota of wild meerkats	SRR15931322	Suricată	Suricata suricatta	Omnivorous	Mammalia	Carnivora	Wild	Terrestrial	LC	Africa	South Africa	V4	515F-806R		Alice Risely, et al. 11 August 2022, Research Square	Kalahari Desert region .South Africa	-26.013	22.408	Subtropical	20.1583	2017
Climate change and tuberculosis drive non-adaptive shifts in the faecal microbiota of wild meerkats	SRR15931323	Suricată	Suricata suricatta	Omnivorous	Mammalia	Carnivora	Wild	Terrestrial	LC	Africa	South Africa	V4	515F-806R		Alice Risely, et al. 11 August 2022, Research Square	Kalahari Desert region .South Africa	-26.013	22.408	Subtropical	20.1583	2017
Climate change and tuberculosis drive non-adaptive shifts in the faecal microbiota of wild meerkats	SRR15931324	Suricată	Suricata suricatta	Omnivorous	Mammalia	Carnivora	Wild	Terrestrial	LC	Africa	South Africa	V4	515F-806R		Alice Risely, et al. 11 August 2022, Research Square	Kalahari Desert region .South Africa	-26.013	22.408	Subtropical	20.1583	2017
Climate change and tuberculosis drive non-adaptive shifts in the faecal microbiota of wild meerkats	SRR15931325	Suricată	Suricata suricatta	Omnivorous	Mammalia	Carnivora	Wild	Terrestrial	LC	Africa	South Africa	V4	515F-806R		Alice Risely, et al. 11 August 2022, Research Square	Kalahari Desert region .South Africa	-26.013	22.408	Subtropical	20.1583	2017
Climate change and tuberculosis drive non-adaptive shifts in the faecal microbiota of wild meerkats	SRR15931326	Suricată	Suricata suricatta	Omnivorous	Mammalia	Carnivora	Wild	Terrestrial	LC	Africa	South Africa	V4	515F-806R		Alice Risely, et al. 11 August 2022, Research Square	Kalahari Desert region .South Africa	-26.013	22.408	Subtropical	20.1583	2017
Climate change and tuberculosis drive non-adaptive shifts in the faecal microbiota of wild meerkats	SRR15931327	Suricată	Suricata suricatta	Omnivorous	Mammalia	Carnivora	Wild	Terrestrial	LC	Africa	South Africa	V4	515F-806R		Alice Risely, et al. 11 August 2022, Research Square	Kalahari Desert region .South Africa	-26.013	22.408	Subtropical	20.1583	2017
Climate change and tuberculosis drive non-adaptive shifts in the faecal microbiota of wild meerkats	SRR15931328	Suricată	Suricata suricatta	Omnivorous	Mammalia	Carnivora	Wild	Terrestrial	LC	Africa	South Africa	V4	515F-806R		Alice Risely, et al. 11 August 2022, Research Square	Kalahari Desert region .South Africa	-26.013	22.408	Subtropical	20.1583	2017
Climate change and tuberculosis drive non-adaptive shifts in the faecal microbiota of wild meerkats	SRR15931329	Suricată	Suricata suricatta	Omnivorous	Mammalia	Carnivora	Wild	Terrestrial	LC	Africa	South Africa	V4	515F-806R		Alice Risely, et al. 11 August 2022, Research Square	Kalahari Desert region .South Africa	-26.013	22.408	Subtropical	20.1583	2017
Climate change and tuberculosis drive non-adaptive shifts in the faecal microbiota of wild meerkats	SRR15931330	Suricată	Suricata suricatta	Omnivorous	Mammalia	Carnivora	Wild	Terrestrial	LC	Africa	South Africa	V4	515F-806R		Alice Risely, et al. 11 August 2022, Research Square	Kalahari Desert region .South Africa	-26.013	22.408	Subtropical	20.1583	2017
Climate change and tuberculosis drive non-adaptive shifts in the faecal microbiota of wild meerkats	SRR15931331	Suricată	Suricata suricatta	Omnivorous	Mammalia	Carnivora	Wild	Terrestrial	LC	Africa	South Africa	V4	515F-806R		Alice Risely, et al. 11 August 2022, Research Square	Kalahari Desert region .South Africa	-26.013	22.408	Subtropical	20.1583	2017
Climate change and tuberculosis drive non-adaptive shifts in the faecal microbiota of wild meerkats	SRR15931332	Suricată	Suricata suricatta	Omnivorous	Mammalia	Carnivora	Wild	Terrestrial	LC	Africa	South Africa	V4	515F-806R		Alice Risely, et al. 11 August 2022, Research Square	Kalahari Desert region .South Africa	-26.013	22.408	Subtropical	20.1583	2017
Climate change and tuberculosis drive non-adaptive shifts in the faecal microbiota of wild meerkats	SRR15931333	Suricată	Suricata suricatta	Omnivorous	Mammalia	Carnivora	Wild	Terrestrial	LC	Africa	South Africa	V4	515F-806R		Alice Risely, et al. 11 August 2022, Research Square	Kalahari Desert region .South Africa	-26.013	22.408	Subtropical	20.1583	2017
Climate change and tuberculosis drive non-adaptive shifts in the faecal microbiota of wild meerkats	SRR15931334	Suricată	Suricata suricatta	Omnivorous	Mammalia	Carnivora	Wild	Terrestrial	LC	Africa	South Africa	V4	515F-806R		Alice Risely, et al. 11 August 2022, Research Square	Kalahari Desert region .South Africa	-26.013	22.408	Subtropical	20.1583	2017
Climate change and tuberculosis drive non-adaptive shifts in the faecal microbiota of wild meerkats	SRR15931335	Suricată	Suricata suricatta	Omnivorous	Mammalia	Carnivora	Wild	Terrestrial	LC	Africa	South Africa	V4	515F-806R		Alice Risely, et al. 11 August 2022, Research Square	Kalahari Desert region .South Africa	-26.013	22.408	Subtropical	20.1583	2017
Climate change and tuberculosis drive non-adaptive shifts in the faecal microbiota of wild meerkats	SRR15931338	Suricată	Suricata suricatta	Omnivorous	Mammalia	Carnivora	Wild	Terrestrial	LC	Africa	South Africa	V4	515F-806R		Alice Risely, et al. 11 August 2022, Research Square	Kalahari Desert region .South Africa	-26.013	22.408	Subtropical	20.1583	2017
Climate change and tuberculosis drive non-adaptive shifts in the faecal microbiota of wild meerkats	SRR15931339	Suricată	Suricata suricatta	Omnivorous	Mammalia	Carnivora	Wild	Terrestrial	LC	Africa	South Africa	V4	515F-806R		Alice Risely, et al. 11 August 2022, Research Square	Kalahari Desert region .South Africa	-26.013	22.408	Subtropical	20.1583	2017
Climate change and tuberculosis drive non-adaptive shifts in the faecal microbiota of wild meerkats	SRR15931340	Suricată	Suricata suricatta	Omnivorous	Mammalia	Carnivora	Wild	Terrestrial	LC	Africa	South Africa	V4	515F-806R		Alice Risely, et al. 11 August 2022, Research Square	Kalahari Desert region .South Africa	-26.013	22.408	Subtropical	20.1583	2017
Climate change and tuberculosis drive non-adaptive shifts in the faecal microbiota of wild meerkats	SRR15931341	Suricată	Suricata suricatta	Omnivorous	Mammalia	Carnivora	Wild	Terrestrial	LC	Africa	South Africa	V4	515F-806R		Alice Risely, et al. 11 August 2022, Research Square	Kalahari Desert region .South Africa	-26.013	22.408	Subtropical	20.1583	2017
Climate change and tuberculosis drive non-adaptive shifts in the faecal microbiota of wild meerkats	SRR15931342	Suricată	Suricata suricatta	Omnivorous	Mammalia	Carnivora	Wild	Terrestrial	LC	Africa	South Africa	V4	515F-806R		Alice Risely, et al. 11 August 2022, Research Square	Kalahari Desert region .South Africa	-26.013	22.408	Subtropical	20.1583	2017
Climate change and tuberculosis drive non-adaptive shifts in the faecal microbiota of wild meerkats	SRR15931343	Suricată	Suricata suricatta	Omnivorous	Mammalia	Carnivora	Wild	Terrestrial	LC	Africa	South Africa	V4	515F-806R		Alice Risely, et al. 11 August 2022, Research Square	Kalahari Desert region .South Africa	-26.013	22.408	Subtropical	20.1583	2017
Climate change and tuberculosis drive non-adaptive shifts in the faecal microbiota of wild meerkats	SRR15931344	Suricată	Suricata suricatta	Omnivorous	Mammalia	Carnivora	Wild	Terrestrial	LC	Africa	South Africa	V4	515F-806R		Alice Risely, et al. 11 August 2022, Research Square	Kalahari Desert region .South Africa	-26.013	22.408	Subtropical	20.1583	2017
Climate change and tuberculosis drive non-adaptive shifts in the faecal microbiota of wild meerkats	SRR15931345	Suricată	Suricata suricatta	Omnivorous	Mammalia	Carnivora	Wild	Terrestrial	LC	Africa	South Africa	V4	515F-806R		Alice Risely, et al. 11 August 2022, Research Square	Kalahari Desert region .South Africa	-26.013	22.408	Subtropical	20.1583	2017
Climate change and tuberculosis drive non-adaptive shifts in the faecal microbiota of wild meerkats	SRR15931346	Suricată	Suricata suricatta	Omnivorous	Mammalia	Carnivora	Wild	Terrestrial	LC	Africa	South Africa	V4	515F-806R		Alice Risely, et al. 11 August 2022, Research Square	Kalahari Desert region .South Africa	-26.013	22.408	Subtropical	20.1583	2017
Climate change and tuberculosis drive non-adaptive shifts in the faecal microbiota of wild meerkats	SRR15931347	Suricată	Suricata suricatta	Omnivorous	Mammalia	Carnivora	Wild	Terrestrial	LC	Africa	South Africa	V4	515F-806R		Alice Risely, et al. 11 August 2022, Research Square	Kalahari Desert region .South Africa	-26.013	22.408	Subtropical	20.1583	2017
Climate change and tuberculosis drive non-adaptive shifts in the faecal microbiota of wild meerkats	SRR15931368	Suricată	Suricata suricatta	Omnivorous	Mammalia	Carnivora	Wild	Terrestrial	LC	Africa	South Africa	V4	515F-806R		Alice Risely, et al. 11 August 2022, Research Square	Kalahari Desert region .South Africa	-26.013	22.408	Subtropical	20.1583	2017
Climate change and tuberculosis drive non-adaptive shifts in the faecal microbiota of wild meerkats	SRR15931379	Suricată	Suricata suricatta	Omnivorous	Mammalia	Carnivora	Wild	Terrestrial	LC	Africa	South Africa	V4	515F-806R		Alice Risely, et al. 11 August 2022, Research Square	Kalahari Desert region .South Africa	-26.013	22.408	Subtropical	20.1583	2017
Climate change and tuberculosis drive non-adaptive shifts in the faecal microbiota of wild meerkats	SRR15931380	Suricată	Suricata suricatta	Omnivorous	Mammalia	Carnivora	Wild	Terrestrial	LC	Africa	South Africa	V4	515F-806R		Alice Risely, et al. 11 August 2022, Research Square	Kalahari Desert region .South Africa	-26.013	22.408	Subtropical	20.1583	2017
Climate change and tuberculosis drive non-adaptive shifts in the faecal microbiota of wild meerkats	SRR15931381	Suricată	Suricata suricatta	Omnivorous	Mammalia	Carnivora	Wild	Terrestrial	LC	Africa	South Africa	V4	515F-806R		Alice Risely, et al. 11 August 2022, Research Square	Kalahari Desert region .South Africa	-26.013	22.408	Subtropical	20.1583	2017
Climate change and tuberculosis drive non-adaptive shifts in the faecal microbiota of wild meerkats	SRR15931382	Suricată	Suricata suricatta	Omnivorous	Mammalia	Carnivora	Wild	Terrestrial	LC	Africa	South Africa	V4	515F-806R		Alice Risely, et al. 11 August 2022, Research Square	Kalahari Desert region .South Africa	-26.013	22.408	Subtropical	20.1583	2017
Climate change and tuberculosis drive non-adaptive shifts in the faecal microbiota of wild meerkats	SRR15931383	Suricată	Suricata suricatta	Omnivorous	Mammalia	Carnivora	Wild	Terrestrial	LC	Africa	South Africa	V4	515F-806R		Alice Risely, et al. 11 August 2022, Research Square	Kalahari Desert region .South Africa	-26.013	22.408	Subtropical	20.1583	2017
Climate change and tuberculosis drive non-adaptive shifts in the faecal microbiota of wild meerkats	SRR15931384	Suricată	Suricata suricatta	Omnivorous	Mammalia	Carnivora	Wild	Terrestrial	LC	Africa	South Africa	V4	515F-806R		Alice Risely, et al. 11 August 2022, Research Square	Kalahari Desert region .South Africa	-26.013	22.408	Subtropical	20.1583	2017
Climate change and tuberculosis drive non-adaptive shifts in the faecal microbiota of wild meerkats	SRR15931385	Suricată	Suricata suricatta	Omnivorous	Mammalia	Carnivora	Wild	Terrestrial	LC	Africa	South Africa	V4	515F-806R		Alice Risely, et al. 11 August 2022, Research Square	Kalahari Desert region .South Africa	-26.013	22.408	Subtropical	20.1583	2017
Climate change and tuberculosis drive non-adaptive shifts in the faecal microbiota of wild meerkats	SRR15931386	Suricată	Suricata suricatta	Omnivorous	Mammalia	Carnivora	Wild	Terrestrial	LC	Africa	South Africa	V4	515F-806R		Alice Risely, et al. 11 August 2022, Research Square	Kalahari Desert region .South Africa	-26.013	22.408	Subtropical	20.1583	2017
Climate change and tuberculosis drive non-adaptive shifts in the faecal microbiota of wild meerkats	SRR15931387	Suricată	Suricata suricatta	Omnivorous	Mammalia	Carnivora	Wild	Terrestrial	LC	Africa	South Africa	V4	515F-806R		Alice Risely, et al. 11 August 2022, Research Square	Kalahari Desert region .South Africa	-26.013	22.408	Subtropical	20.1583	2017
Climate change and tuberculosis drive non-adaptive shifts in the faecal microbiota of wild meerkats	SRR15931388	Suricată	Suricata suricatta	Omnivorous	Mammalia	Carnivora	Wild	Terrestrial	LC	Africa	South Africa	V4	515F-806R		Alice Risely, et al. 11 August 2022, Research Square	Kalahari Desert region .South Africa	-26.013	22.408	Subtropical	20.1583	2017
Climate change and tuberculosis drive non-adaptive shifts in the faecal microbiota of wild meerkats	SRR15931389	Suricată	Suricata suricatta	Omnivorous	Mammalia	Carnivora	Wild	Terrestrial	LC	Africa	South Africa	V4	515F-806R		Alice Risely, et al. 11 August 2022, Research Square	Kalahari Desert region .South Africa	-26.013	22.408	Subtropical	20.1583	2017
Climate change and tuberculosis drive non-adaptive shifts in the faecal microbiota of wild meerkats	SRR15931390	Suricată	Suricata suricatta	Omnivorous	Mammalia	Carnivora	Wild	Terrestrial	LC	Africa	South Africa	V4	515F-806R		Alice Risely, et al. 11 August 2022, Research Square	Kalahari Desert region .South Africa	-26.013	22.408	Subtropical	20.1583	2017
Climate change and tuberculosis drive non-adaptive shifts in the faecal microbiota of wild meerkats	SRR15931391	Suricată	Suricata suricatta	Omnivorous	Mammalia	Carnivora	Wild	Terrestrial	LC	Africa	South Africa	V4	515F-806R		Alice Risely, et al. 11 August 2022, Research Square	Kalahari Desert region .South Africa	-26.013	22.408	Subtropical	20.1583	2017
Climate change and tuberculosis drive non-adaptive shifts in the faecal microbiota of wild meerkats	SRR15931392	Suricată	Suricata suricatta	Omnivorous	Mammalia	Carnivora	Wild	Terrestrial	LC	Africa	South Africa	V4	515F-806R		Alice Risely, et al. 11 August 2022, Research Square	Kalahari Desert region .South Africa	-26.013	22.408	Subtropical	20.1583	2017
Climate change and tuberculosis drive non-adaptive shifts in the faecal microbiota of wild meerkats	SRR15931393	Suricată	Suricata suricatta	Omnivorous	Mammalia	Carnivora	Wild	Terrestrial	LC	Africa	South Africa	V4	515F-806R		Alice Risely, et al. 11 August 2022, Research Square	Kalahari Desert region .South Africa	-26.013	22.408	Subtropical	20.1583	2017
Climate change and tuberculosis drive non-adaptive shifts in the faecal microbiota of wild meerkats	SRR15931394	Suricată	Suricata suricatta	Omnivorous	Mammalia	Carnivora	Wild	Terrestrial	LC	Africa	South Africa	V4	515F-806R		Alice Risely, et al. 11 August 2022, Research Square	Kalahari Desert region .South Africa	-26.013	22.408	Subtropical	20.1583	2017
Climate change and tuberculosis drive non-adaptive shifts in the faecal microbiota of wild meerkats	SRR15931395	Suricată	Suricata suricatta	Omnivorous	Mammalia	Carnivora	Wild	Terrestrial	LC	Africa	South Africa	V4	515F-806R		Alice Risely, et al. 11 August 2022, Research Square	Kalahari Desert region .South Africa	-26.013	22.408	Subtropical	20.1583	2017
Climate change and tuberculosis drive non-adaptive shifts in the faecal microbiota of wild meerkats	SRR15931396	Suricată	Suricata suricatta	Omnivorous	Mammalia	Carnivora	Wild	Terrestrial	LC	Africa	South Africa	V4	515F-806R		Alice Risely, et al. 11 August 2022, Research Square	Kalahari Desert region .South Africa	-26.013	22.408	Subtropical	20.1583	2017
Climate change and tuberculosis drive non-adaptive shifts in the faecal microbiota of wild meerkats	SRR15931397	Suricată	Suricata suricatta	Omnivorous	Mammalia	Carnivora	Wild	Terrestrial	LC	Africa	South Africa	V4	515F-806R		Alice Risely, et al. 11 August 2022, Research Square	Kalahari Desert region .South Africa	-26.013	22.408	Subtropical	20.1583	2017
Climate change and tuberculosis drive non-adaptive shifts in the faecal microbiota of wild meerkats	SRR15931398	Suricată	Suricata suricatta	Omnivorous	Mammalia	Carnivora	Wild	Terrestrial	LC	Africa	South Africa	V4	515F-806R		Alice Risely, et al. 11 August 2022, Research Square	Kalahari Desert region .South Africa	-26.013	22.408	Subtropical	20.1583	2017
Climate change and tuberculosis drive non-adaptive shifts in the faecal microbiota of wild meerkats	SRR15931399	Suricată	Suricata suricatta	Omnivorous	Mammalia	Carnivora	Wild	Terrestrial	LC	Africa	South Africa	V4	515F-806R		Alice Risely, et al. 11 August 2022, Research Square	Kalahari Desert region .South Africa	-26.013	22.408	Subtropical	20.1583	2017
Climate change and tuberculosis drive non-adaptive shifts in the faecal microbiota of wild meerkats	SRR15931400	Suricată	Suricata suricatta	Omnivorous	Mammalia	Carnivora	Wild	Terrestrial	LC	Africa	South Africa	V4	515F-806R		Alice Risely, et al. 11 August 2022, Research Square	Kalahari Desert region .South Africa	-26.013	22.408	Subtropical	20.1583	2017
Climate change and tuberculosis drive non-adaptive shifts in the faecal microbiota of wild meerkats	SRR15931401	Suricată	Suricata suricatta	Omnivorous	Mammalia	Carnivora	Wild	Terrestrial	LC	Africa	South Africa	V4	515F-806R		Alice Risely, et al. 11 August 2022, Research Square	Kalahari Desert region .South Africa	-26.013	22.408	Subtropical	20.1583	2017
Climate change and tuberculosis drive non-adaptive shifts in the faecal microbiota of wild meerkats	SRR15931402	Suricată	Suricata suricatta	Omnivorous	Mammalia	Carnivora	Wild	Terrestrial	LC	Africa	South Africa	V4	515F-806R		Alice Risely, et al. 11 August 2022, Research Square	Kalahari Desert region .South Africa	-26.013	22.408	Subtropical	20.1583	2017
Climate change and tuberculosis drive non-adaptive shifts in the faecal microbiota of wild meerkats	SRR15931403	Suricată	Suricata suricatta	Omnivorous	Mammalia	Carnivora	Wild	Terrestrial	LC	Africa	South Africa	V4	515F-806R		Alice Risely, et al. 11 August 2022, Research Square	Kalahari Desert region .South Africa	-26.013	22.408	Subtropical	20.1583	2017
Climate change and tuberculosis drive non-adaptive shifts in the faecal microbiota of wild meerkats	SRR15931404	Suricată	Suricata suricatta	Omnivorous	Mammalia	Carnivora	Wild	Terrestrial	LC	Africa	South Africa	V4	515F-806R		Alice Risely, et al. 11 August 2022, Research Square	Kalahari Desert region .South Africa	-26.013	22.408	Subtropical	20.1583	2017
Climate change and tuberculosis drive non-adaptive shifts in the faecal microbiota of wild meerkats	SRR15931405	Suricată	Suricata suricatta	Omnivorous	Mammalia	Carnivora	Wild	Terrestrial	LC	Africa	South Africa	V4	515F-806R		Alice Risely, et al. 11 August 2022, Research Square	Kalahari Desert region .South Africa	-26.013	22.408	Subtropical	20.1583	2017
Climate change and tuberculosis drive non-adaptive shifts in the faecal microbiota of wild meerkats	SRR15931406	Suricată	Suricata suricatta	Omnivorous	Mammalia	Carnivora	Wild	Terrestrial	LC	Africa	South Africa	V4	515F-806R		Alice Risely, et al. 11 August 2022, Research Square	Kalahari Desert region .South Africa	-26.013	22.408	Subtropical	20.1583	2017
Climate change and tuberculosis drive non-adaptive shifts in the faecal microbiota of wild meerkats	SRR15931407	Suricată	Suricata suricatta	Omnivorous	Mammalia	Carnivora	Wild	Terrestrial	LC	Africa	South Africa	V4	515F-806R		Alice Risely, et al. 11 August 2022, Research Square	Kalahari Desert region .South Africa	-26.013	22.408	Subtropical	20.1583	2017
Climate change and tuberculosis drive non-adaptive shifts in the faecal microbiota of wild meerkats	SRR15931408	Suricată	Suricata suricatta	Omnivorous	Mammalia	Carnivora	Wild	Terrestrial	LC	Africa	South Africa	V4	515F-806R		Alice Risely, et al. 11 August 2022, Research Square	Kalahari Desert region .South Africa	-26.013	22.408	Subtropical	20.1583	2017
Climate change and tuberculosis drive non-adaptive shifts in the faecal microbiota of wild meerkats	SRR15931409	Suricată	Suricata suricatta	Omnivorous	Mammalia	Carnivora	Wild	Terrestrial	LC	Africa	South Africa	V4	515F-806R		Alice Risely, et al. 11 August 2022, Research Square	Kalahari Desert region .South Africa	-26.013	22.408	Subtropical	20.1583	2017
Climate change and tuberculosis drive non-adaptive shifts in the faecal microbiota of wild meerkats	SRR15931410	Suricată	Suricata suricatta	Omnivorous	Mammalia	Carnivora	Wild	Terrestrial	LC	Africa	South Africa	V4	515F-806R		Alice Risely, et al. 11 August 2022, Research Square	Kalahari Desert region .South Africa	-26.013	22.408	Subtropical	20.1583	2017
Climate change and tuberculosis drive non-adaptive shifts in the faecal microbiota of wild meerkats	SRR15931411	Suricată	Suricata suricatta	Omnivorous	Mammalia	Carnivora	Wild	Terrestrial	LC	Africa	South Africa	V4	515F-806R		Alice Risely, et al. 11 August 2022, Research Square	Kalahari Desert region .South Africa	-26.013	22.408	Subtropical	20.1583	2017
Climate change and tuberculosis drive non-adaptive shifts in the faecal microbiota of wild meerkats	SRR15931413	Suricată	Suricata suricatta	Omnivorous	Mammalia	Carnivora	Wild	Terrestrial	LC	Africa	South Africa	V4	515F-806R		Alice Risely, et al. 11 August 2022, Research Square	Kalahari Desert region .South Africa	-26.013	22.408	Subtropical	20.1583	2017
Climate change and tuberculosis drive non-adaptive shifts in the faecal microbiota of wild meerkats	SRR15931416	Suricată	Suricata suricatta	Omnivorous	Mammalia	Carnivora	Wild	Terrestrial	LC	Africa	South Africa	V4	515F-806R		Alice Risely, et al. 11 August 2022, Research Square	Kalahari Desert region .South Africa	-26.013	22.408	Subtropical	20.1583	2017
Climate change and tuberculosis drive non-adaptive shifts in the faecal microbiota of wild meerkats	SRR15931417	Suricată	Suricata suricatta	Omnivorous	Mammalia	Carnivora	Wild	Terrestrial	LC	Africa	South Africa	V4	515F-806R		Alice Risely, et al. 11 August 2022, Research Square	Kalahari Desert region .South Africa	-26.013	22.408	Subtropical	20.1583	2017
Climate change and tuberculosis drive non-adaptive shifts in the faecal microbiota of wild meerkats	SRR15931418	Suricată	Suricata suricatta	Omnivorous	Mammalia	Carnivora	Wild	Terrestrial	LC	Africa	South Africa	V4	515F-806R		Alice Risely, et al. 11 August 2022, Research Square	Kalahari Desert region .South Africa	-26.013	22.408	Subtropical	20.1583	2017
[truncated: 5,450 more rows]

## Sheet: S2
Table S2 Corresponding information on body size and intestinal length of the 100 hosts collected.
Host	Total large intestinal length (TLIL)	Body length(cm)	body shape
[truncated: 100 more rows]

## Sheet: S3
Table S3 Statistical data on the Alpha diversity of vertebrate gut microbes collected in different years.
[truncated: 301 more rows]

[truncated: 7 more sheets: S4, S5, S6, S7, S8, S9, S10]
